# Supplementary material for: Enhanced methods for unbiased deep sequencing of Lassa and Ebola RNA viruses from clinical and biological samples
Source: Genome Biol. 2014 Nov 18;15(11):519. doi: 10.1186/s13059-014-0519-7 (PMC4262991; doi:10.1186/s13059-014-0519-7)
Supplement: Supplementary file 2 — Probe design for Lassa virus hybrid selection. [file 13059_2014_519_MOESM2_ESM.zip › 13059_2014_519_MOESM2_ESM.csv]

Bait number	Sequence
1	ATCGCACCAGCGTGTGGGATCCTAGGCAATTTGGTTGTTCTTTCTGAGGTTTTGTGCGCTGAACTTCTCTAAATGGGAAACAAGCAAGCCAAAGCCCCGGAAGCAAAAGACAGTCCACTGCGGCTCCTCA
2	TGAGGAGCCGCAGTGGACTGTCTTTTGCTTCCGGGGCTTTGGCTTGCTTGTTTCCCATTTAGAGAAGTTCAGCGCACAAAACCTCAGAAAGAACAACCAAATTGCCTAGGATCCCACACGCTGGTGCGAT
3	TCGCGCCCATAACTCTCTCTAAATGGGAAACAAGCAAGCCAAAGCCCCGGAAGCAAAAGACAGTCCGAGAGCCAGCCTGATCCCAGATGCCACACACCTAGGGCCACAGTTTTGCTGGTCGTAGAGCGCA
4	TGCGCTCTACGACCAGCAAAACTGTGGCCCTAGGTGTGTGGCATCTGGGATCAGGCTGGCTCTCGGACTGTCTTTTGCTTCCGGGGCTTTGGCTTGCTTGTTTCCCATTTAGAGAGAGTTATGGGCGCGA
5	ATCGCACCAGCGTGTCGAGAGCCAGCCTGATCCCAGATGCCACACACCTAGGGCCACAGTTTTGCAAGAGCTGCTGGTTCGAAACCAAGGGCCTGGTTGAGTGCAACAACCACTACACTGCGGCTCCTCA
6	TGAGGAGCCGCAGTGTAGTGGTTGTTGCACTCAACCAGGCCCTTGGTTTCGAACCAGCAGCTCTTGCAAAACTGTGGCCCTAGGTGTGTGGCATCTGGGATCAGGCTGGCTCTCGACACGCTGGTGCGAT
7	TCGCGCCCATAACTCAAGAGCTGCTGGTTCGAAACCAAGGGCCTGGTTGAGTGCAACAACCACTATCTATGTCTCAATTGCCTCACTTTACTTCTAAGTGTCAGCAATAGGTGCCTGGTCGTAGAGCGCA
8	TGCGCTCTACGACCAGGCACCTATTGCTGACACTTAGAAGTAAAGTGAGGCAATTGAGACATAGATAGTGGTTGTTGCACTCAACCAGGCCCTTGGTTTCGAACCAGCAGCTCTTGAGTTATGGGCGCGA
9	ATCGCACCAGCGTGTTCTATGTCTCAATTGCCTCACTTTACTTCTAAGTGTCAGCAATAGGTGCCCCATTTGCAAGATGCCCCTTCCCACAAAACTGAGACCGTCAGCCACTCCACACTGCGGCTCCTCA
10	TGAGGAGCCGCAGTGTGGAGTGGCTGACGGTCTCAGTTTTGTGGGAAGGGGCATCTTGCAAATGGGGCACCTATTGCTGACACTTAGAAGTAAAGTGAGGCAATTGAGACATAGAACACGCTGGTGCGAT
11	TCGCGCCCATAACTCCCATTTGCAAGATGCCCCTTCCCACAAAACTGAGACCGTCAGCCACTCCAACGGCACCCCCAACCGAAGCTGCGGACAGCATCGGACCCCCACCCTACAGTGGTCGTAGAGCGCA
12	TGCGCTCTACGACCACTGTAGGGTGGGGGTCCGATGCTGTCCGCAGCTTCGGTTGGGGGTGCCGTTGGAGTGGCTGACGGTCTCAGTTTTGTGGGAAGGGGCATCTTGCAAATGGGAGTTATGGGCGCGA
13	ATCGCACCAGCGTGTACGGCACCCCCAACCGAAGCTGCGGACAGCATCGGACCCCCACCCTACAGTCCCTGAATCCCCACCGACTCCCACCACCCTCACCTCCCCCCGACACCCCCACTGCGGCTCCTCA
14	TGAGGAGCCGCAGTGGGGGTGTCGGGGGGAGGTGAGGGTGGTGGGAGTCGGTGGGGATTCAGGGACTGTAGGGTGGGGGTCCGATGCTGTCCGCAGCTTCGGTTGGGGGTGCCGTACACGCTGGTGCGAT
15	TCGCGCCCATAACTCTCCCTGAATCCCCACCGACTCCCACCACCCTCACCTCCCCCCGACACCCCCCGGGGGGACCCCCCGCCGGGGGCCCCCCCGGGGGAGCCAACCATCTCCATGGTCGTAGAGCGCA
16	TGCGCTCTACGACCATGGAGATGGTTGGCTCCCCCGGGGGGGCCCCCGGCGGGGGGTCCCCCCGGGGGGTGTCGGGGGGAGGTGAGGGTGGTGGGAGTCGGTGGGGATTCAGGGAGAGTTATGGGCGCGA
17	ATCGCACCAGCGTGTCCGGGGGGACCCCCCGCCGGGGGCCCCCCCGGGGGAGCCAACCATCTCCAAAGGGCTACTCAATGTCCTCGATGCATTCATCTTTCCCAGTCAGCTCCTCCACTGCGGCTCCTCA
18	TGAGGAGCCGCAGTGGAGGAGCTGACTGGGAAAGATGAATGCATCGAGGACATTGAGTAGCCCTTTGGAGATGGTTGGCTCCCCCGGGGGGGCCCCCGGCGGGGGGTCCCCCCGGACACGCTGGTGCGAT
19	TCGCGCCCATAACTCAAGGGCTACTCAATGTCCTCGATGCATTCATCTTTCCCAGTCAGCTCCTCACATGTTCTGCCCTTCAGTCTCAATTTGCCACTGCTTGACTGTACCATCATGGTCGTAGAGCGCA
20	TGCGCTCTACGACCATGATGGTACAGTCAAGCAGTGGCAAATTGAGACTGAAGGGCAGAACATGTGAGGAGCTGACTGGGAAAGATGAATGCATCGAGGACATTGAGTAGCCCTTGAGTTATGGGCGCGA
21	ATCGCACCAGCGTGTACATGTTCTGCCCTTCAGTCTCAATTTGCCACTGCTTGACTGTACCATCACCTTCCCCTTTGACTTACTATAACAGAGAGCATAACCCTTGAATTCCACCCACTGCGGCTCCTCA
22	TGAGGAGCCGCAGTGGGTGGAATTCAAGGGTTATGCTCTCTGTTATAGTAAGTCAAAGGGGAAGGTGATGGTACAGTCAAGCAGTGGCAAATTGAGACTGAAGGGCAGAACATGTACACGCTGGTGCGAT
23	TCGCGCCCATAACTCCCTTCCCCTTTGACTTACTATAACAGAGAGCATAACCCTTGAATTCCACCCAGTTGTCCACCGCCTCAAGAACCGCACTCAAGATCCCCTCACAACTCGGTGGTCGTAGAGCGCA
24	TGCGCTCTACGACCACCGAGTTGTGAGGGGATCTTGAGTGCGGTTCTTGAGGCGGTGGACAACTGGGTGGAATTCAAGGGTTATGCTCTCTGTTATAGTAAGTCAAAGGGGAAGGGAGTTATGGGCGCGA
25	ATCGCACCAGCGTGTCAGTTGTCCACCGCCTCAAGAACCGCACTCAAGATCCCCTCACAACTCGGCGTTGCAGCCCTCAACGTGGAGACAATGTCCACCCCTGACCACTGCATCCCACTGCGGCTCCTCA
26	TGAGGAGCCGCAGTGGGATGCAGTGGTCAGGGGTGGACATTGTCTCCACGTTGAGGGCTGCAACGCCGAGTTGTGAGGGGATCTTGAGTGCGGTTCTTGAGGCGGTGGACAACTGACACGCTGGTGCGAT
27	TCGCGCCCATAACTCCGTTGCAGCCCTCAACGTGGAGACAATGTCCACCCCTGACCACTGCATCCTCAACCCCAGCCTGTCTATCATCATATTACTCAATGCCTCAATCAGCAGGTGGTCGTAGAGCGCA
28	TGCGCTCTACGACCACCTGCTGATTGAGGCATTGAGTAATATGATGATAGACAGGCTGGGGTTGAGGATGCAGTGGTCAGGGGTGGACATTGTCTCCACGTTGAGGGCTGCAACGGAGTTATGGGCGCGA
29	ATCGCACCAGCGTGTTCAACCCCAGCCTGTCTATCATCATATTACTCAATGCCTCAATCAGCAGGTCAGATGAAGTGTCCCCAACCTCTCTCACAAATACCTCTAGATCCTGGTCCACTGCGGCTCCTCA
30	TGAGGAGCCGCAGTGGACCAGGATCTAGAGGTATTTGTGAGAGAGGTTGGGGACACTTCATCTGACCTGCTGATTGAGGCATTGAGTAATATGATGATAGACAGGCTGGGGTTGAACACGCTGGTGCGAT
31	TCGCGCCCATAACTCTCAGATGAAGTGTCCCCAACCTCTCTCACAAATACCTCTAGATCCTGGTCTTGTATAACAGGTGTGAAGGATGCCAATTTCTTTCCACATTCCCACAAGCTGGTCGTAGAGCGCA
32	TGCGCTCTACGACCAGCTTGTGGGAATGTGGAAAGAAATTGGCATCCTTCACACCTGTTATACAAGACCAGGATCTAGAGGTATTTGTGAGAGAGGTTGGGGACACTTCATCTGAGAGTTATGGGCGCGA
33	ATCGCACCAGCGTGTTTGTATAACAGGTGTGAAGGATGCCAATTTCTTTCCACATTCCCACAAGCCTCCCCTATGCACAACCAGAGGGGCTGGTTCAGTGCAGGGACCCACCAATCACTGCGGCTCCTCA
34	TGAGGAGCCGCAGTGATTGGTGGGTCCCTGCACTGAACCAGCCCCTCTGGTTGTGCATAGGGGAGGCTTGTGGGAATGTGGAAAGAAATTGGCATCCTTCACACCTGTTATACAAACACGCTGGTGCGAT
35	TCGCGCCCATAACTCCTCCCCTATGCACAACCAGAGGGGCTGGTTCAGTGCAGGGACCCACCAATACAAAATCATACTCCGTAAACTGCAACCTTTCCATGTCAACAACAATTTCTGGTCGTAGAGCGCA
36	TGCGCTCTACGACCAGAAATTGTTGTTGACATGGAAAGGTTGCAGTTTACGGAGTATGATTTTGTATTGGTGGGTCCCTGCACTGAACCAGCCCCTCTGGTTGTGCATAGGGGAGGAGTTATGGGCGCGA
37	ATCGCACCAGCGTGTACAAAATCATACTCCGTAAACTGCAACCTTTCCATGTCAACAACAATTTCAACAGGGGTCACATGCCCTAGTTGATTTGTGTCAATTAAAAACTCATTGACACTGCGGCTCCTCA
38	TGAGGAGCCGCAGTGTCAATGAGTTTTTAATTGACACAAATCAACTAGGGCATGTGACCCCTGTTGAAATTGTTGTTGACATGGAAAGGTTGCAGTTTACGGAGTATGATTTTGTACACGCTGGTGCGAT
39	TCGCGCCCATAACTCAACAGGGGTCACATGCCCTAGTTGATTTGTGTCAATTAAAAACTCATTGACAATCTCGGTGTCAACATACCATGCTGATTTGCCCTTAAAAGTAGGTCCTTGGTCGTAGAGCGCA
40	TGCGCTCTACGACCAAGGACCTACTTTTAAGGGCAAATCAGCATGGTATGTTGACACCGAGATTGTCAATGAGTTTTTAATTGACACAAATCAACTAGGGCATGTGACCCCTGTTGAGTTATGGGCGCGA
41	ATCGCACCAGCGTGTCAATCTCGGTGTCAACATACCATGCTGATTTGCCCTTAAAAGTAGGTCCTGACAAAACCAGTCTCCAGCAGTCTGACAAAACACACGGACTCACTGCACCCACTGCGGCTCCTCA
42	TGAGGAGCCGCAGTGGGTGCAGTGAGTCCGTGTGTTTTGTCAGACTGCTGGAGACTGGTTTTGTCAGGACCTACTTTTAAGGGCAAATCAGCATGGTATGTTGACACCGAGATTGACACGCTGGTGCGAT
43	TCGCGCCCATAACTCGACAAAACCAGTCTCCAGCAGTCTGACAAAACACACGGACTCACTGCACCTGAGTACATAACGGATACATCATGTACTAAGTACTTAGCCTGTTGATTTATGGTCGTAGAGCGCA
44	TGCGCTCTACGACCATAAATCAACAGGCTAAGTACTTAGTACATGATGTATCCGTTATGTACTCAGGTGCAGTGAGTCCGTGTGTTTTGTCAGACTGCTGGAGACTGGTTTTGTCGAGTTATGGGCGCGA
45	ATCGCACCAGCGTGTTGAGTACATAACGGATACATCATGTACTAAGTACTTAGCCTGTTGATTTATTGAGCCAACATACTCAAGGTGGATGGCAAAGCTTTCCTTAAAACTTGCACACTGCGGCTCCTCA
46	TGAGGAGCCGCAGTGTGCAAGTTTTAAGGAAAGCTTTGCCATCCACCTTGAGTATGTTGGCTCAATAAATCAACAGGCTAAGTACTTAGTACATGATGTATCCGTTATGTACTCAACACGCTGGTGCGAT
47	TCGCGCCCATAACTCTTGAGCCAACATACTCAAGGTGGATGGCAAAGCTTTCCTTAAAACTTGCATCTTGACTTTTAATACGGAACCTCACTGTCTGACTCAATTTCGCAGACCCTGGTCGTAGAGCGCA
48	TGCGCTCTACGACCAGGGTCTGCGAAATTGAGTCAGACAGTGAGGTTCCGTATTAAAAGTCAAGATGCAAGTTTTAAGGAAAGCTTTGCCATCCACCTTGAGTATGTTGGCTCAAGAGTTATGGGCGCGA
49	ATCGCACCAGCGTGTTCTTGACTTTTAATACGGAACCTCACTGTCTGACTCAATTTCGCAGACCCTGGAGGTAGTGAAGCTACAGCATCAAAGAAATCCTCCATTGAGTTAAACTCACTGCGGCTCCTCA
50	TGAGGAGCCGCAGTGAGTTTAACTCAATGGAGGATTTCTTTGATGCTGTAGCTTCACTACCTCCAGGGTCTGCGAAATTGAGTCAGACAGTGAGGTTCCGTATTAAAAGTCAAGAACACGCTGGTGCGAT
51	TCGCGCCCATAACTCTGGAGGTAGTGAAGCTACAGCATCAAAGAAATCCTCCATTGAGTTAAACTTAGAATCAACTAAACCTGATGCAATCAATTGATTTTGATTGAATTTAGCTTGGTCGTAGAGCGCA
52	TGCGCTCTACGACCAAGCTAAATTCAATCAAAATCAATTGATTGCATCAGGTTTAGTTGATTCTAAGTTTAACTCAATGGAGGATTTCTTTGATGCTGTAGCTTCACTACCTCCAGAGTTATGGGCGCGA
53	ATCGCACCAGCGTGTTAGAATCAACTAAACCTGATGCAATCAATTGATTTTGATTGAATTTAGCTGGCTCAATGTCAAAGTCTATCCAAGCATAACCCATCATCAGGTCATGCTTCACTGCGGCTCCTCA
54	TGAGGAGCCGCAGTGAAGCATGACCTGATGATGGGTTATGCTTGGATAGACTTTGACATTGAGCCAGCTAAATTCAATCAAAATCAATTGATTGCATCAGGTTTAGTTGATTCTAACACGCTGGTGCGAT
55	TCGCGCCCATAACTCGGCTCAATGTCAAAGTCTATCCAAGCATAACCCATCATCAGGTCATGCTTAAACATAGGCCTTTCAACACCTTTGTGAATAACTTTCTCTACAAATGATGTGGTCGTAGAGCGCA
56	TGCGCTCTACGACCACATCATTTGTAGAGAAAGTTATTCACAAAGGTGTTGAAAGGCCTATGTTTAAGCATGACCTGATGATGGGTTATGCTTGGATAGACTTTGACATTGAGCCGAGTTATGGGCGCGA
57	ATCGCACCAGCGTGTAAACATAGGCCTTTCAACACCTTTGTGAATAACTTTCTCTACAAATGATGAAAATGGCCCCATTCTATGCAACCCTTCACCCTCTGGAACTGATGTCTTGCACTGCGGCTCCTCA
58	TGAGGAGCCGCAGTGCAAGACATCAGTTCCAGAGGGTGAAGGGTTGCATAGAATGGGGCCATTTTCATCATTTGTAGAGAAAGTTATTCACAAAGGTGTTGAAAGGCCTATGTTTACACGCTGGTGCGAT
59	TCGCGCCCATAACTCAAAATGGCCCCATTCTATGCAACCCTTCACCCTCTGGAACTGATGTCTTGTGTGGAAACCACGTGAAGGACCCCAATGTTCTTGTAGTCGCAACAAATGGTGGTCGTAGAGCGCA
60	TGCGCTCTACGACCACCATTTGTTGCGACTACAAGAACATTGGGGTCCTTCACGTGGTTTCCACACAAGACATCAGTTCCAGAGGGTGAAGGGTTGCATAGAATGGGGCCATTTTGAGTTATGGGCGCGA
61	ATCGCACCAGCGTGTTGTGGAAACCACGTGAAGGACCCCAATGTTCTTGTAGTCGCAACAAATGGTCTCACATAAGATTCAAAATAAATTTGCCTCATGAAATTGTCTACAGCGTCACTGCGGCTCCTCA
62	TGAGGAGCCGCAGTGACGCTGTAGACAATTTCATGAGGCAAATTTATTTTGAATCTTATGTGAGACCATTTGTTGCGACTACAAGAACATTGGGGTCCTTCACGTGGTTTCCACAACACGCTGGTGCGAT
63	TCGCGCCCATAACTCTCTCACATAAGATTCAAAATAAATTTGCCTCATGAAATTGTCTACAGCGTCATTAGTGCTCACCACTCTTTCCTCCACCATGGGTTCATGTGTCCTGCTGTGGTCGTAGAGCGCA
64	TGCGCTCTACGACCACAGCAGGACACATGAACCCATGGTGGAGGAAAGAGTGGTGAGCACTAATGACGCTGTAGACAATTTCATGAGGCAAATTTATTTTGAATCTTATGTGAGAGAGTTATGGGCGCGA
65	ATCGCACCAGCGTGTCATTAGTGCTCACCACTCTTTCCTCCACCATGGGTTCATGTGTCCTGCTGTGAGACAACCTCAATTCAGACGATAATACAATGTAATGTTCCTCTCTTTTCACTGCGGCTCCTCA
66	TGAGGAGCCGCAGTGAAAAGAGAGGAACATTACATTGTATTATCGTCTGAATTGAGGTTGTCTCACAGCAGGACACATGAACCCATGGTGGAGGAAAGAGTGGTGAGCACTAATGACACGCTGGTGCGAT
67	TCGCGCCCATAACTCTGAGACAACCTCAATTCAGACGATAATACAATGTAATGTTCCTCTCTTTTCCATTTTACTATGTGTGAGACAAGAGACAAGGCTTCACAATTAACATCCATGGTCGTAGAGCGCA
68	TGCGCTCTACGACCATGGATGTTAATTGTGAAGCCTTGTCTCTTGTCTCACACATAGTAAAATGGAAAAGAGAGGAACATTACATTGTATTATCGTCTGAATTGAGGTTGTCTCAGAGTTATGGGCGCGA
69	ATCGCACCAGCGTGTCCATTTTACTATGTGTGAGACAAGAGACAAGGCTTCACAATTAACATCCAATGCTACACAGAGATCTAGAAATTTTATTCTGGGTGACCACTTCATTTTGCACTGCGGCTCCTCA
70	TGAGGAGCCGCAGTGCAAAATGAAGTGGTCACCCAGAATAAAATTTCTAGATCTCTGTGTAGCATTGGATGTTAATTGTGAAGCCTTGTCTCTTGTCTCACACATAGTAAAATGGACACGCTGGTGCGAT
71	TCGCGCCCATAACTCATGCTACACAGAGATCTAGAAATTTTATTCTGGGTGACCACTTCATTTTGGTTGATGCTAAATCGCTCATAAATGGTAATATGTGTTTCTCAAACACTGATGGTCGTAGAGCGCA
72	TGCGCTCTACGACCATCAGTGTTTGAGAAACACATATTACCATTTATGAGCGATTTAGCATCAACCAAAATGAAGTGGTCACCCAGAATAAAATTTCTAGATCTCTGTGTAGCATGAGTTATGGGCGCGA
73	ATCGCACCAGCGTGTGTTGATGCTAAATCGCTCATAAATGGTAATATGTGTTTCTCAAACACTGATGGGTACAGCCTCCTCAAGGAATGAATGATGTGATTCAAACCAACCCTATCACTGCGGCTCCTCA
74	TGAGGAGCCGCAGTGATAGGGTTGGTTTGAATCACATCATTCATTCCTTGAGGAGGCTGTACCCATCAGTGTTTGAGAAACACATATTACCATTTATGAGCGATTTAGCATCAACACACGCTGGTGCGAT
75	TCGCGCCCATAACTCTGGGTACAGCCTCCTCAAGGAATGAATGATGTGATTCAAACCAACCCTATCCTCCAATAACTTTGATGCAGTTGGCTTCAAGGGAAAATAGTCACAAGGGTGGTCGTAGAGCGCA
76	TGCGCTCTACGACCACCCTTGTGACTATTTTCCCTTGAAGCCAACTGCATCAAAGTTATTGGAGGATAGGGTTGGTTTGAATCACATCATTCATTCCTTGAGGAGGCTGTACCCAGAGTTATGGGCGCGA
77	ATCGCACCAGCGTGTCCTCCAATAACTTTGATGCAGTTGGCTTCAAGGGAAAATAGTCACAAGGGTTGTGCTTAAAAAAATCCAACGCCTTAACTGTCTTAGGTTCCCCCAAGACCACTGCGGCTCCTCA
78	TGAGGAGCCGCAGTGGTCTTGGGGGAACCTAAGACAGTTAAGGCGTTGGATTTTTTTAAGCACAACCCTTGTGACTATTTTCCCTTGAAGCCAACTGCATCAAAGTTATTGGAGGACACGCTGGTGCGAT
79	TCGCGCCCATAACTCTTGTGCTTAAAAAAATCCAACGCCTTAACTGTCTTAGGTTCCCCCAAGACCCATGCACCCAGTTCTATTGCAGTTGATAAGGAGATGCACATGTAATCCCTGGTCGTAGAGCGCA
80	TGCGCTCTACGACCAGGGATTACATGTGCATCTCCTTATCAACTGCAATAGAACTGGGTGCATGGGTCTTGGGGGAACCTAAGACAGTTAAGGCGTTGGATTTTTTTAAGCACAAGAGTTATGGGCGCGA
81	ATCGCACCAGCGTGTCCATGCACCCAGTTCTATTGCAGTTGATAAGGAGATGCACATGTAATCCCATAACAAGGGCCTAAAATAACTGACCACACTTTCACTTCCACTTCCGTTTCACTGCGGCTCCTCA
82	TGAGGAGCCGCAGTGAAACGGAAGTGGAAGTGAAAGTGTGGTCAGTTATTTTAGGCCCTTGTTATGGGATTACATGTGCATCTCCTTATCAACTGCAATAGAACTGGGTGCATGGACACGCTGGTGCGAT
83	TCGCGCCCATAACTCATAACAAGGGCCTAAAATAACTGACCACACTTTCACTTCCACTTCCGTTTCTAAGTTCTAGTGGAACTTGCCAATATTGAATGCCATTAGAGTTTGTCAATGGTCGTAGAGCGCA
84	TGCGCTCTACGACCATTGACAAACTCTAATGGCATTCAATATTGGCAAGTTCCACTAGAACTTAGAAACGGAAGTGGAAGTGAAAGTGTGGTCAGTTATTTTAGGCCCTTGTTATGAGTTATGGGCGCGA
85	ATCGCACCAGCGTGTCTAAGTTCTAGTGGAACTTGCCAATATTGAATGCCATTAGAGTTTGTCAACAATCTGATTCCCTTGACATCAGAAATCAGAGACTGAATGGACTTGATATCACTGCGGCTCCTCA
86	TGAGGAGCCGCAGTGATATCAAGTCCATTCAGTCTCTGATTTCTGATGTCAAGGGAATCAGATTGTTGACAAACTCTAATGGCATTCAATATTGGCAAGTTCCACTAGAACTTAGACACGCTGGTGCGAT
87	TCGCGCCCATAACTCCAATCTGATTCCCTTGACATCAGAAATCAGAGACTGAATGGACTTGATATACAGATTCTCCTTATTTGGTCCTCGAACACATTTGCTACCAAGTGTTCTGTGGTCGTAGAGCGCA
88	TGCGCTCTACGACCACAGAACACTTGGTAGCAAATGTGTTCGAGGACCAAATAAGGAGAATCTGTATATCAAGTCCATTCAGTCTCTGATTTCTGATGTCAAGGGAATCAGATTGGAGTTATGGGCGCGA
89	ATCGCACCAGCGTGTACAGATTCTCCTTATTTGGTCCTCGAACACATTTGCTACCAAGTGTTCTGCATAACCCCACAAAGCCAGATGCAATGGAACTTTGGAATGCAGATTTGTTCACTGCGGCTCCTCA
90	TGAGGAGCCGCAGTGAACAAATCTGCATTCCAAAGTTCCATTGCATCTGGCTTTGTGGGGTTATGCAGAACACTTGGTAGCAAATGTGTTCGAGGACCAAATAAGGAGAATCTGTACACGCTGGTGCGAT
91	TCGCGCCCATAACTCCATAACCCCACAAAGCCAGATGCAATGGAACTTTGGAATGCAGATTTGTTGATGGCCTCAGACAGCAGTTTCTGCGCACCTCGAGTGAAAGTGGAAGACATGGTCGTAGAGCGCA
92	TGCGCTCTACGACCATGTCTTCCACTTTCACTCGAGGTGCGCAGAAACTGCTGTCTGAGGCCATCAACAAATCTGCATTCCAAAGTTCCATTGCATCTGGCTTTGTGGGGTTATGGAGTTATGGGCGCGA
93	ATCGCACCAGCGTGTGATGGCCTCAGACAGCAGTTTCTGCGCACCTCGAGTGAAAGTGGAAGACAATTTGTTTTGGATTGTTCTGACAATGGTGGGGATCTTTTCATCATCTAGGCACTGCGGCTCCTCA
94	TGAGGAGCCGCAGTGCCTAGATGATGAAAAGATCCCCACCATTGTCAGAACAATCCAAAACAAATTGTCTTCCACTTTCACTCGAGGTGCGCAGAAACTGCTGTCTGAGGCCATCACACGCTGGTGCGAT
95	TCGCGCCCATAACTCATTTGTTTTGGATTGTTCTGACAATGGTGGGGATCTTTTCATCATCTAGGTTCACAGCACCTGAATATATTATCTTTTGTCTCAACACCATTCTTAAAGGTGGTCGTAGAGCGCA
96	TGCGCTCTACGACCACCTTTAAGAATGGTGTTGAGACAAAAGATAATATATTCAGGTGCTGTGAACCTAGATGATGAAAAGATCCCCACCATTGTCAGAACAATCCAAAACAAATGAGTTATGGGCGCGA
97	ATCGCACCAGCGTGTTTCACAGCACCTGAATATATTATCTTTTGTCTCAACACCATTCTTAAAGGGTGATGCGCAGCCAAGTTTAACCAAGAATACTCAAGGTCAGACTCGGATGCACTGCGGCTCCTCA
98	TGAGGAGCCGCAGTGCATCCGAGTCTGACCTTGAGTATTCTTGGTTAAACTTGGCTGCGCATCACCCTTTAAGAATGGTGTTGAGACAAAAGATAATATATTCAGGTGCTGTGAAACACGCTGGTGCGAT
99	TCGCGCCCATAACTCGTGATGCGCAGCCAAGTTTAACCAAGAATACTCAAGGTCAGACTCGGATGGGGGCTCAACATCCAACAGCTCACAAAGATTTCTTAGTGAAGAGAGGTGCTGGTCGTAGAGCGCA
100	TGCGCTCTACGACCAGCACCTCTCTTCACTAAGAAATCTTTGTGAGCTGTTGGATGTTGAGCCCCCATCCGAGTCTGACCTTGAGTATTCTTGGTTAAACTTGGCTGCGCATCACGAGTTATGGGCGCGA
101	ATCGCACCAGCGTGTGGGGCTCAACATCCAACAGCTCACAAAGATTTCTTAGTGAAGAGAGGTGCTCACTAGACAAATAGTTTGTCGTAAACTCTTCATGGAGCTGCCCAGTCTTCACTGCGGCTCCTCA
102	TGAGGAGCCGCAGTGAAGACTGGGCAGCTCCATGAAGAGTTTACGACAAACTATTTGTCTAGTGAGCACCTCTCTTCACTAAGAAATCTTTGTGAGCTGTTGGATGTTGAGCCCCACACGCTGGTGCGAT
103	TCGCGCCCATAACTCTCACTAGACAAATAGTTTGTCGTAAACTCTTCATGGAGCTGCCCAGTCTTCAACCTATTGTATAGCTTTCTTAGCATAGATCTAATCTTGCTGCAAGCATTGGTCGTAGAGCGCA
104	TGCGCTCTACGACCAATGCTTGCAGCAAGATTAGATCTATGCTAAGAAAGCTATACAATAGGTTGAAGACTGGGCAGCTCCATGAAGAGTTTACGACAAACTATTTGTCTAGTGAGAGTTATGGGCGCGA
105	ATCGCACCAGCGTGTCAACCTATTGTATAGCTTTCTTAGCATAGATCTAATCTTGCTGCAAGCATTAGGAATCAACCCCTCTATTTGCCTCATAATTCTATAACTACGGTTGCCACACTGCGGCTCCTCA
106	TGAGGAGCCGCAGTGTGGCAACCGTAGTTATAGAATTATGAGGCAAATAGAGGGGTTGATTCCTAATGCTTGCAGCAAGATTAGATCTATGCTAAGAAAGCTATACAATAGGTTGACACGCTGGTGCGAT
107	TCGCGCCCATAACTCTAGGAATCAACCCCTCTATTTGCCTCATAATTCTATAACTACGGTTGCCATCTACCCAGTCTCTGACATCTGTCTCGCAATTCAATAAGAATGGGTCAATTGGTCGTAGAGCGCA
108	TGCGCTCTACGACCAATTGACCCATTCTTATTGAATTGCGAGACAGATGTCAGAGACTGGGTAGATGGCAACCGTAGTTATAGAATTATGAGGCAAATAGAGGGGTTGATTCCTAGAGTTATGGGCGCGA
109	ATCGCACCAGCGTGTTCTACCCAGTCTCTGACATCTGTCTCGCAATTCAATAAGAATGGGTCAATGGGGTATCTTGCATATTGCAAAAGACTTAAGGTTCTTTTCTGTATTAAATCACTGCGGCTCCTCA
110	TGAGGAGCCGCAGTGATTTAATACAGAAAAGAACCTTAAGTCTTTTGCAATATGCAAGATACCCCATTGACCCATTCTTATTGAATTGCGAGACAGATGTCAGAGACTGGGTAGAACACGCTGGTGCGAT
111	TCGCGCCCATAACTCGGGGTATCTTGCATATTGCAAAAGACTTAAGGTTCTTTTCTGTATTAAATTGCACAGGTGAACAGGGACACCATTCGCGACCGACTGATCAATGATTGTGTGGTCGTAGAGCGCA
112	TGCGCTCTACGACCACACAATCATTGATCAGTCGGTCGCGAATGGTGTCCCTGTTCACCTGTGCAATTTAATACAGAAAAGAACCTTAAGTCTTTTGCAATATGCAAGATACCCCGAGTTATGGGCGCGA
113	ATCGCACCAGCGTGTTGCACAGGTGAACAGGGACACCATTCGCGACCGACTGATCAATGATTGTGTCAATTGTTTCTGCCAACTGGTGTGGCTCTTTGCACTTTATATTATGAAGCACTGCGGCTCCTCA
114	TGAGGAGCCGCAGTGCTTCATAATATAAAGTGCAAAGAGCCACACCAGTTGGCAGAAACAATTGACACAATCATTGATCAGTCGGTCGCGAATGGTGTCCCTGTTCACCTGTGCAACACGCTGGTGCGAT
115	TCGCGCCCATAACTCTCAATTGTTTCTGCCAACTGGTGTGGCTCTTTGCACTTTATATTATGAAGAGCTGCTGCAACGAACTTTGTTAATAATGGTACCTCATCTCCCCAAACAATGGTCGTAGAGCGCA
116	TGCGCTCTACGACCATTGTTTGGGGAGATGAGGTACCATTATTAACAAAGTTCGTTGCAGCAGCTCTTCATAATATAAAGTGCAAAGAGCCACACCAGTTGGCAGAAACAATTGAGAGTTATGGGCGCGA
117	ATCGCACCAGCGTGTAGCTGCTGCAACGAACTTTGTTAATAATGGTACCTCATCTCCCCAAACAAAAAATCTAGACTTAAATTCTGCAACAAACCTACCAATGACACTCTTAGGGCACTGCGGCTCCTCA
118	TGAGGAGCCGCAGTGCCCTAAGAGTGTCATTGGTAGGTTTGTTGCAGAATTTAAGTCTAGATTTTTTGTTTGGGGAGATGAGGTACCATTATTAACAAAGTTCGTTGCAGCAGCTACACGCTGGTGCGAT
119	TCGCGCCCATAACTCAAAATCTAGACTTAAATTCTGCAACAAACCTACCAATGACACTCTTAGGGCTCACAAACTTATTAAGTTGGTCACTCATATAATAGTGGAATTCCATCAGTGGTCGTAGAGCGCA
120	TGCGCTCTACGACCACTGATGGAATTCCACTATTATATGAGTGACCAACTTAATAAGTTTGTGAGCCCTAAGAGTGTCATTGGTAGGTTTGTTGCAGAATTTAAGTCTAGATTTTGAGTTATGGGCGCGA
121	ATCGCACCAGCGTGTCTCACAAACTTATTAAGTTGGTCACTCATATAATAGTGGAATTCCATCAGAGTCCTAAATTCTTCTGGGTCTCTTTGCAAAAGCTCTGTGAGAGATTGATCACTGCGGCTCCTCA
122	TGAGGAGCCGCAGTGATCAATCTCTCACAGAGCTTTTGCAAAGAGACCCAGAAGAATTTAGGACTCTGATGGAATTCCACTATTATATGAGTGACCAACTTAATAAGTTTGTGAGACACGCTGGTGCGAT
123	TCGCGCCCATAACTCAGTCCTAAATTCTTCTGGGTCTCTTTGCAAAAGCTCTGTGAGAGATTGATCAAAGAGAGAAATTTGGTCATCACTAGAGGTATAAGCATCTATCGTACCATGGTCGTAGAGCGCA
124	TGCGCTCTACGACCATGGTACGATAGATGCTTATACCTCTAGTGATGACCAAATTTCTCTCTTTGATCAATCTCTCACAGAGCTTTTGCAAAGAGACCCAGAAGAATTTAGGACTGAGTTATGGGCGCGA
125	ATCGCACCAGCGTGTCAAAGAGAGAAATTTGGTCATCACTAGAGGTATAAGCATCTATCGTACCACCACATATGCAACTGATAGCATAATTGATGAACCTCTCTGAAATGAGGGCCACTGCGGCTCCTCA
126	TGAGGAGCCGCAGTGGCCCTCATTTCAGAGAGGTTCATCAATTATGCTATCAGTTGCATATGTGGTGGTACGATAGATGCTTATACCTCTAGTGATGACCAAATTTCTCTCTTTGACACGCTGGTGCGAT
127	TCGCGCCCATAACTCCCACATATGCAACTGATAGCATAATTGATGAACCTCTCTGAAATGAGGGCATAAAAATCTGATGTATTGTGTAATATTCCTTGACCCATGTCAAGTATTGTGGTCGTAGAGCGCA
128	TGCGCTCTACGACCACAATACTTGACATGGGTCAAGGAATATTACACAATACATCAGATTTTTATGCCCTCATTTCAGAGAGGTTCATCAATTATGCTATCAGTTGCATATGTGGGAGTTATGGGCGCGA
129	ATCGCACCAGCGTGTATAAAAATCTGATGTATTGTGTAATATTCCTTGACCCATGTCAAGTATTGAACTGATGTGAGAAGGCACTACTCCAACTTGGAAATTAGAGTAAAAGAAACACTGCGGCTCCTCA
130	TGAGGAGCCGCAGTGTTTCTTTTACTCTAATTTCCAAGTTGGAGTAGTGCCTTCTCACATCAGTTCAATACTTGACATGGGTCAAGGAATATTACACAATACATCAGATTTTTATACACGCTGGTGCGAT
131	TCGCGCCCATAACTCAACTGATGTGAGAAGGCACTACTCCAACTTGGAAATTAGAGTAAAAGAAATCTTCTGTTATTGACTGTTGGGTTTTCTTCCTTAACCCTAGTTGGGCTTTTGGTCGTAGAGCGCA
132	TGCGCTCTACGACCAAAAGCCCAACTAGGGTTAAGGAAGAAAACCCAACAGTCAATAACAGAAGATTTCTTTTACTCTAATTTCCAAGTTGGAGTAGTGCCTTCTCACATCAGTTGAGTTATGGGCGCGA
133	ATCGCACCAGCGTGTTCTTCTGTTATTGACTGTTGGGTTTTCTTCCTTAACCCTAGTTGGGCTTTAATGAAAGACTTCATCATAGCTGTCACCACATTAAAAGGTATTTCTACCACACTGCGGCTCCTCA
134	TGAGGAGCCGCAGTGTGGTAGAAATACCTTTTAATGTGGTGACAGCTATGATGAAGTCTTTCATTAAAGCCCAACTAGGGTTAAGGAAGAAAACCCAACAGTCAATAACAGAAGAACACGCTGGTGCGAT
135	TCGCGCCCATAACTCAATGAAAGACTTCATCATAGCTGTCACCACATTAAAAGGTATTTCTACCATTTTGTGCATATGCCACATAAGTAGGGTTGAAAGATAGTCCCTCCCTTTTTGGTCGTAGAGCGCA
136	TGCGCTCTACGACCAAAAAGGGAGGGACTATCTTTCAACCCTACTTATGTGGCATATGCACAAAATGGTAGAAATACCTTTTAATGTGGTGACAGCTATGATGAAGTCTTTCATTGAGTTATGGGCGCGA
137	ATCGCACCAGCGTGTTTTTGTGCATATGCCACATAAGTAGGGTTGAAAGATAGTCCCTCCCTTTTATGTCAGCTTGCAAGTCCTTTGAGAGAAATATTAAATTCTGTAAGACAGCCACTGCGGCTCCTCA
138	TGAGGAGCCGCAGTGGCTGTCTTACAGAATTTAATATTTCTCTCAAAGGACTTGCAAGCTGACATAAAAGGGAGGGACTATCTTTCAACCCTACTTATGTGGCATATGCACAAAAACACGCTGGTGCGAT
139	TCGCGCCCATAACTCATGTCAGCTTGCAAGTCCTTTGAGAGAAATATTAAATTCTGTAAGACAGCCAAGAATAAAAATGGACACATCATTGGGCCCCACTTACTATGATCCATGCTGGTCGTAGAGCGCA
140	TGCGCTCTACGACCAGCATGGATCATAGTAAGTGGGGCCCAATGATGTGTCCATTTTTATTCTTGGCTGTCTTACAGAATTTAATATTTCTCTCAAAGGACTTGCAAGCTGACATGAGTTATGGGCGCGA
141	ATCGCACCAGCGTGTCAAGAATAAAAATGGACACATCATTGGGCCCCACTTACTATGATCCATGCTATAAGAGACATGTGCCAGTGAAACATTCAATTTCATGGAAAGGATAGCACACTGCGGCTCCTCA
142	TGAGGAGCCGCAGTGTGCTATCCTTTCCATGAAATTGAATGTTTCACTGGCACATGTCTCTTATAGCATGGATCATAGTAAGTGGGGCCCAATGATGTGTCCATTTTTATTCTTGACACGCTGGTGCGAT
143	TCGCGCCCATAACTCTATAAGAGACATGTGCCAGTGAAACATTCAATTTCATGGAAAGGATAGCATTTTCAAATTCCTTCTCATTGTTCAGGCAACTCCCTGACAATTGTAGGCTTGGTCGTAGAGCGCA
144	TGCGCTCTACGACCAAGCCTACAATTGTCAGGGAGTTGCCTGAACAATGAGAAGGAATTTGAAAATGCTATCCTTTCCATGAAATTGAATGTTTCACTGGCACATGTCTCTTATAGAGTTATGGGCGCGA
145	ATCGCACCAGCGTGTTTTTCAAATTCCTTCTCATTGTTCAGGCAACTCCCTGACAATTGTAGGCTTATAGCTTCAAAGTAATCTTCTATAAGTCTAGTGAACATCTTTGTTCTAACACTGCGGCTCCTCA
146	TGAGGAGCCGCAGTGTTAGAACAAAGATGTTCACTAGACTTATAGAAGATTACTTTGAAGCTATAAGCCTACAATTGTCAGGGAGTTGCCTGAACAATGAGAAGGAATTTGAAAAACACGCTGGTGCGAT
147	TCGCGCCCATAACTCTATAGCTTCAAAGTAATCTTCTATAAGTCTAGTGAACATCTTTGTTCTAAGATCACCAATATATAATTCTCTGTTACCACCCACCTGTTCTTTATATGACTGGTCGTAGAGCGCA
148	TGCGCTCTACGACCAGTCATATAAAGAACAGGTGGGTGGTAACAGAGAATTATATATTGGTGATCTTAGAACAAAGATGTTCACTAGACTTATAGAAGATTACTTTGAAGCTATAGAGTTATGGGCGCGA
149	ATCGCACCAGCGTGTGATCACCAATATATAATTCTCTGTTACCACCCACCTGTTCTTTATATGACAAAGAAAACTTGAGCCTTCCTGTATCAGGCCCCACTGAGTCATAAGATTGCACTGCGGCTCCTCA
150	TGAGGAGCCGCAGTGCAATCTTATGACTCAGTGGGGCCTGATACAGGAAGGCTCAAGTTTTCTTTGTCATATAAAGAACAGGTGGGTGGTAACAGAGAATTATATATTGGTGATCACACGCTGGTGCGAT
151	TCGCGCCCATAACTCAAAGAAAACTTGAGCCTTCCTGTATCAGGCCCCACTGAGTCATAAGATTGTGGCGACTCTTGGCTATAAAAACACAAGTTTTTCAACATTGCTGTGGTACTGGTCGTAGAGCGCA
152	TGCGCTCTACGACCAGTACCACAGCAATGTTGAAAAACTTGTGTTTTTATAGCCAAGAGTCGCCACAATCTTATGACTCAGTGGGGCCTGATACAGGAAGGCTCAAGTTTTCTTTGAGTTATGGGCGCGA
153	ATCGCACCAGCGTGTTGGCGACTCTTGGCTATAAAAACACAAGTTTTTCAACATTGCTGTGGTACAGTTTGTCAGTGACAGAGCCTTACTAAGTGCCTCTGAGTTGCTCTCCCTTCACTGCGGCTCCTCA
154	TGAGGAGCCGCAGTGAAGGGAGAGCAACTCAGAGGCACTTAGTAAGGCTCTGTCACTGACAAACTGTACCACAGCAATGTTGAAAAACTTGTGTTTTTATAGCCAAGAGTCGCCAACACGCTGGTGCGAT
155	TCGCGCCCATAACTCAGTTTGTCAGTGACAGAGCCTTACTAAGTGCCTCTGAGTTGCTCTCCCTTTCACTAATTCTCACATCATCAGAGAGCTTGCCCATATCAAACTTGAAGTTTGGTCGTAGAGCGCA
156	TGCGCTCTACGACCAAACTTCAAGTTTGATATGGGCAAGCTCTCTGATGATGTGAGAATTAGTGAAAGGGAGAGCAACTCAGAGGCACTTAGTAAGGCTCTGTCACTGACAAACTGAGTTATGGGCGCGA
157	ATCGCACCAGCGTGTTCACTAATTCTCACATCATCAGAGAGCTTGCCCATATCAAACTTGAAGTTGAGGTTCCTTGACTTATAATGAGTGTACCTCCCCATAAGTGTATTCGCATCACTGCGGCTCCTCA
158	TGAGGAGCCGCAGTGATGCGAATACACTTATGGGGAGGTACACTCATTATAAGTCAAGGAACCTCAACTTCAAGTTTGATATGGGCAAGCTCTCTGATGATGTGAGAATTAGTGAACACGCTGGTGCGAT
159	TCGCGCCCATAACTCGAGGTTCCTTGACTTATAATGAGTGTACCTCCCCATAAGTGTATTCGCATTCATGATCAAGAGTATAGACTTAAAACACTGAAAGTATTCATGACTAATGTGGTCGTAGAGCGCA
160	TGCGCTCTACGACCACATTAGTCATGAATACTTTCAGTGTTTTAAGTCTATACTCTTGATCATGAATGCGAATACACTTATGGGGAGGTACACTCATTATAAGTCAAGGAACCTCGAGTTATGGGCGCGA
161	ATCGCACCAGCGTGTTCATGATCAAGAGTATAGACTTAAAACACTGAAAGTATTCATGACTAATGTATGTCCTTGTTGACACTGCCTTTGTCAACTCTCCAATGGGACATTGTGACACTGCGGCTCCTCA
162	TGAGGAGCCGCAGTGTCACAATGTCCCATTGGAGAGTTGACAAAGGCAGTGTCAACAAGGACATACATTAGTCATGAATACTTTCAGTGTTTTAAGTCTATACTCTTGATCATGAACACGCTGGTGCGAT
163	TCGCGCCCATAACTCTATGTCCTTGTTGACACTGCCTTTGTCAACTCTCCAATGGGACATTGTGACATATGTCCACAGTAAAAATACTTCTCCTTCAACCTACTATTCTCATAGATGGTCGTAGAGCGCA
164	TGCGCTCTACGACCATCTATGAGAATAGTAGGTTGAAGGAGAAGTATTTTTACTGTGGACATATGTCACAATGTCCCATTGGAGAGTTGACAAAGGCAGTGTCAACAAGGACATAGAGTTATGGGCGCGA
165	ATCGCACCAGCGTGTCATATGTCCACAGTAAAAATACTTCTCCTTCAACCTACTATTCTCATAGACAGCATTACAGAATTCTTCATAAAATTCACCCGGCAAGATATCATAATCACACTGCGGCTCCTCA
166	TGAGGAGCCGCAGTGTGATTATGATATCTTGCCGGGTGAATTTTATGAAGAATTCTGTAATGCTGTCTATGAGAATAGTAGGTTGAAGGAGAAGTATTTTTACTGTGGACATATGACACGCTGGTGCGAT
167	TCGCGCCCATAACTCCAGCATTACAGAATTCTTCATAAAATTCACCCGGCAAGATATCATAATCAAAGTCTTCAACCATGTGATTGGATAATTCAGCTTTAATCAACCTAATGTATGGTCGTAGAGCGCA
168	TGCGCTCTACGACCATACATTAGGTTGATTAAAGCTGAATTATCCAATCACATGGTTGAAGACTTTGATTATGATATCTTGCCGGGTGAATTTTATGAAGAATTCTGTAATGCTGGAGTTATGGGCGCGA
169	ATCGCACCAGCGTGTAAGTCTTCAACCATGTGATTGGATAATTCAGCTTTAATCAACCTAATGTAAAACTTATTTGATACAATCTCATCTAGATCATTTATTGATGGCTGACCATCACTGCGGCTCCTCA
170	TGAGGAGCCGCAGTGATGGTCAGCCATCAATAAATGATCTAGATGAGATTGTATCAAATAAGTTTTACATTAGGTTGATTAAAGCTGAATTATCCAATCACATGGTTGAAGACTTACACGCTGGTGCGAT
171	TCGCGCCCATAACTCAAACTTATTTGATACAATCTCATCTAGATCATTTATTGATGGCTGACCATCACCATTGGGGCCTGAGCCCAGCTTGACAGGTTCCCTATACTGATCAACATGGTCGTAGAGCGCA
172	TGCGCTCTACGACCATGTTGATCAGTATAGGGAACCTGTCAAGCTGGGCTCAGGCCCCAATGGTGATGGTCAGCCATCAATAAATGATCTAGATGAGATTGTATCAAATAAGTTTGAGTTATGGGCGCGA
173	ATCGCACCAGCGTGTCACCATTGGGGCCTGAGCCCAGCTTGACAGGTTCCCTATACTGATCAACAATTTTTTCAACAGTTTCCTTTAGCTGATCAAAATAATCGCTTGCACCCCCCACTGCGGCTCCTCA
174	TGAGGAGCCGCAGTGGGGGGTGCAAGCGATTATTTTGATCAGCTAAAGGAAACTGTTGAAAAAATTGTTGATCAGTATAGGGAACCTGTCAAGCTGGGCTCAGGCCCCAATGGTGACACGCTGGTGCGAT
175	TCGCGCCCATAACTCATTTTTTCAACAGTTTCCTTTAGCTGATCAAAATAATCGCTTGCACCCCCATCGAGCAGGATTTCGTCTAGGTCAGCCTCATTGGCATCACTTTTGTTCTTGGTCGTAGAGCGCA
176	TGCGCTCTACGACCAAGAACAAAAGTGATGCCAATGAGGCTGACCTAGACGAAATCCTGCTCGATGGGGGTGCAAGCGATTATTTTGATCAGCTAAAGGAAACTGTTGAAAAAATGAGTTATGGGCGCGA
177	ATCGCACCAGCGTGTATCGAGCAGGATTTCGTCTAGGTCAGCCTCATTGGCATCACTTTTGTTCTGTCCAGATCCCAGAACCAGATTGCTCATTGCCTGCTGTACTTTGTATTCACACTGCGGCTCCTCA
178	TGAGGAGCCGCAGTGTGAATACAAAGTACAGCAGGCAATGAGCAATCTGGTTCTGGGATCTGGACAGAACAAAAGTGATGCCAATGAGGCTGACCTAGACGAAATCCTGCTCGATACACGCTGGTGCGAT
179	TCGCGCCCATAACTCGTCCAGATCCCAGAACCAGATTGCTCATTGCCTGCTGTACTTTGTATTCATAGTCCTGCTTGTTGAGAAGGTACTTTCCCTTTCTTGAGAAGACTTCAGTTGGTCGTAGAGCGCA
180	TGCGCTCTACGACCAACTGAAGTCTTCTCAAGAAAGGGAAAGTACCTTCTCAACAAGCAGGACTATGAATACAAAGTACAGCAGGCAATGAGCAATCTGGTTCTGGGATCTGGACGAGTTATGGGCGCGA
181	ATCGCACCAGCGTGTTAGTCCTGCTTGTTGAGAAGGTACTTTCCCTTTCTTGAGAAGACTTCAGTAAGCTGAGACACGGCCAGTGCTGTGAGCTTATTGAAGTCATAGTTTAACACACTGCGGCTCCTCA
182	TGAGGAGCCGCAGTGTGTTAAACTATGACTTCAATAAGCTCACAGCACTGGCCGTGTCTCAGCTTACTGAAGTCTTCTCAAGAAAGGGAAAGTACCTTCTCAACAAGCAGGACTAACACGCTGGTGCGAT
183	TCGCGCCCATAACTCAAGCTGAGACACGGCCAGTGCTGTGAGCTTATTGAAGTCATAGTTTAACATTCTAGAACCATCTGTGTATTTATTGACAACAACACTCTTGTTACTGGCTTGGTCGTAGAGCGCA
184	TGCGCTCTACGACCAAGCCAGTAACAAGAGTGTTGTTGTCAATAAATACACAGATGGTTCTAGAATGTTAAACTATGACTTCAATAAGCTCACAGCACTGGCCGTGTCTCAGCTTGAGTTATGGGCGCGA
185	ATCGCACCAGCGTGTTTCTAGAACCATCTGTGTATTTATTGACAACAACACTCTTGTTACTGGCTAGGTCTAAGGCTGTGGCACAGCCACTGGTGATGAGAGGATCTTTTATTTCCACTGCGGCTCCTCA
186	TGAGGAGCCGCAGTGGAAATAAAAGATCCTCTCATCACCAGTGGCTGTGCCACAGCCTTAGACCTAGCCAGTAACAAGAGTGTTGTTGTCAATAAATACACAGATGGTTCTAGAAACACGCTGGTGCGAT
187	TCGCGCCCATAACTCAGGTCTAAGGCTGTGGCACAGCCACTGGTGATGAGAGGATCTTTTATTTCTCTTTTTACTTCCTTCTCCTTAAATAGTGAGCCATTGTTAAAAGAGGACGTGGTCGTAGAGCGCA
188	TGCGCTCTACGACCACGTCCTCTTTTAACAATGGCTCACTATTTAAGGAGAAGGAAGTAAAAAGAGAAATAAAAGATCCTCTCATCACCAGTGGCTGTGCCACAGCCTTAGACCTGAGTTATGGGCGCGA
189	ATCGCACCAGCGTGTTCTTTTTACTTCCTTCTCCTTAAATAGTGAGCCATTGTTAAAAGAGGACGTCAGGAGAGATAAATACTTCTTTGAGACACCAGGCTTTTTATAGTCTGGTCACTGCGGCTCCTCA
190	TGAGGAGCCGCAGTGACCAGACTATAAAAAGCCTGGTGTCTCAAAGAAGTATTTATCTCTCCTGACGTCCTCTTTTAACAATGGCTCACTATTTAAGGAGAAGGAAGTAAAAAGAACACGCTGGTGCGAT
191	TCGCGCCCATAACTCTCAGGAGAGATAAATACTTCTTTGAGACACCAGGCTTTTTATAGTCTGGTCCCTCAACACTTGTGCATCCATCTTTACTTAAAAATTTTTTTGCATTGTATGGTCGTAGAGCGCA
192	TGCGCTCTACGACCATACAATGCAAAAAAATTTTTAAGTAAAGATGGATGCACAAGTGTTGAGGGACCAGACTATAAAAAGCCTGGTGTCTCAAAGAAGTATTTATCTCTCCTGAGAGTTATGGGCGCGA
193	ATCGCACCAGCGTGTCCCTCAACACTTGTGCATCCATCTTTACTTAAAAATTTTTTTGCATTGTAGACCATGTCATCCAGTTCCTCCTCAGTGGCTATGTCTGCAGGATTAGTGCCACTGCGGCTCCTCA
194	TGAGGAGCCGCAGTGGCACTAATCCTGCAGACATAGCCACTGAGGAGGAACTGGATGACATGGTCTACAATGCAAAAAAATTTTTAAGTAAAGATGGATGCACAAGTGTTGAGGGACACGCTGGTGCGAT
195	TCGCGCCCATAACTCGACCATGTCATCCAGTTCCTCCTCAGTGGCTATGTCTGCAGGATTAGTGCTCACATGACCAAATCTCACTTTTGGTTCCAGAAACTTTTCAAAACATTTTTGGTCGTAGAGCGCA
196	TGCGCTCTACGACCAAAAATGTTTTGAAAAGTTTCTGGAACCAAAAGTGAGATTTGGTCATGTGAGCACTAATCCTGCAGACATAGCCACTGAGGAGGAACTGGATGACATGGTCGAGTTATGGGCGCGA
197	ATCGCACCAGCGTGTTCACATGACCAAATCTCACTTTTGGTTCCAGAAACTTTTCAAAACATTTTATCTGATCTGTCAGTCTATCTGGTGTTTCCTTCGTGATGAAATGGCACATCACTGCGGCTCCTCA
198	TGAGGAGCCGCAGTGATGTGCCATTTCATCACGAAGGAAACACCAGATAGACTGACAGATCAGATAAAATGTTTTGAAAAGTTTCTGGAACCAAAAGTGAGATTTGGTCATGTGAACACGCTGGTGCGAT
199	TCGCGCCCATAACTCATCTGATCTGTCAGTCTATCTGGTGTTTCCTTCGTGATGAAATGGCACATGTAAGAAATATTCAAAATAAACTTAAATCTATTAGTCATCATGCTCTTCATGGTCGTAGAGCGCA
200	TGCGCTCTACGACCATGAAGAGCATGATGACTAATAGATTTAAGTTTATTTTGAATATTTCTTACATGTGCCATTTCATCACGAAGGAAACACCAGATAGACTGACAGATCAGATGAGTTATGGGCGCGA
201	ATCGCACCAGCGTGTAGGAACTCAACATCAGTAATTAATTCTTCCTTTATTTTGTCAATAAGGTCCTTATGGTGATAATCTGACACATAAGCCATTACAAAGTACCTAAGATTTTCACTGCGGCTCCTCA
202	TGAGGAGCCGCAGTGAAAATCTTAGGTACTTTGTAATGGCTTATGTGTCAGATTATCACCATAAGGACCTTATTGACAAAATAAAGGAAGAATTAATTACTGATGTTGAGTTCCTACACGCTGGTGCGAT
203	TCGCGCCCATAACTCCTTATGGTGATAATCTGACACATAAGCCATTACAAAGTACCTAAGATTTTGGAGAAGCTTTTGAGAACGTTTACTAGGGTGAGCTAAAATTAAAACCAGGTGGTCGTAGAGCGCA
204	TGCGCTCTACGACCACCTGGTTTTAATTTTAGCTCACCCTAGTAAACGTTCTCAAAAGCTTCTCCAAAATCTTAGGTACTTTGTAATGGCTTATGTGTCAGATTATCACCATAAGGAGTTATGGGCGCGA
205	ATCGCACCAGCGTGTGGAGAAGCTTTTGAGAACGTTTACTAGGGTGAGCTAAAATTAAAACCAGGACCATCTTTGTCAGAGATCTGATATTGTTCAACTGCCCTTCCAGCTCACTCACTGCGGCTCCTCA
206	TGAGGAGCCGCAGTGAGTGAGCTGGAAGGGCAGTTGAACAATATCAGATCTCTGACAAAGATGGTCCTGGTTTTAATTTTAGCTCACCCTAGTAAACGTTCTCAAAAGCTTCTCCACACGCTGGTGCGAT
207	TCGCGCCCATAACTCACCATCTTTGTCAGAGATCTGATATTGTTCAACTGCCCTTCCAGCTCACTGCAATCTTCTATCCAAGATATCATAGTATTTACTGTTGTTTGTAAAACCTTGGTCGTAGAGCGCA
208	TGCGCTCTACGACCAAGGTTTTACAAACAACAGTAAATACTATGATATCTTGGATAGAAGATTGCAGTGAGCTGGAAGGGCAGTTGAACAATATCAGATCTCTGACAAAGATGGTGAGTTATGGGCGCGA
209	ATCGCACCAGCGTGTGCAATCTTCTATCCAAGATATCATAGTATTTACTGTTGTTTGTAAAACCTCAGCTGAAAATATTGCTGGAAAATATCTTTTAGGATCAGCATAAAATGAGCACTGCGGCTCCTCA
210	TGAGGAGCCGCAGTGCTCATTTTATGCTGATCCTAAAAGATATTTTCCAGCAATATTTTCAGCTGAGGTTTTACAAACAACAGTAAATACTATGATATCTTGGATAGAAGATTGCACACGCTGGTGCGAT
211	TCGCGCCCATAACTCCAGCTGAAAATATTGCTGGAAAATATCTTTTAGGATCAGCATAAAATGAGCACACCTCACCAACTTTGTTATCATTAATTGCATAGCACTTCGAGCACTCTGGTCGTAGAGCGCA
212	TGCGCTCTACGACCAGAGTGCTCGAAGTGCTATGCAATTAATGATAACAAAGTTGGTGAGGTGTGCTCATTTTATGCTGATCCTAAAAGATATTTTCCAGCAATATTTTCAGCTGGAGTTATGGGCGCGA
213	ATCGCACCAGCGTGTCACACCTCACCAACTTTGTTATCATTAATTGCATAGCACTTCGAGCACTCCCCTGTCTTTTGATAAATCAATTGAAACACAGTATGACCCAATGAAAACTCACTGCGGCTCCTCA
214	TGAGGAGCCGCAGTGAGTTTTCATTGGGTCATACTGTGTTTCAATTGATTTATCAAAAGACAGGGGAGTGCTCGAAGTGCTATGCAATTAATGATAACAAAGTTGGTGAGGTGTGACACGCTGGTGCGAT
215	TCGCGCCCATAACTCCCCTGTCTTTTGATAAATCAATTGAAACACAGTATGACCCAATGAAAACTCTTGACAATATGCTTCTTTGCATCTGACCACTTGATACCTTGCAGGACCATGGTCGTAGAGCGCA
216	TGCGCTCTACGACCATGGTCCTGCAAGGTATCAAGTGGTCAGATGCAAAGAAGCATATTGTCAAGAGTTTTCATTGGGTCATACTGTGTTTCAATTGATTTATCAAAAGACAGGGGAGTTATGGGCGCGA
217	ATCGCACCAGCGTGTCTTGACAATATGCTTCTTTGCATCTGACCACTTGATACCTTGCAGGACCAAATTCATTCTGTCTCAACTTTACGGTCGATGAGGTTTTCATGGAGTTCACCACTGCGGCTCCTCA
218	TGAGGAGCCGCAGTGGTGAACTCCATGAAAACCTCATCGACCGTAAAGTTGAGACAGAATGAATTTGGTCCTGCAAGGTATCAAGTGGTCAGATGCAAAGAAGCATATTGTCAAGACACGCTGGTGCGAT
219	TCGCGCCCATAACTCAATTCATTCTGTCTCAACTTTACGGTCGATGAGGTTTTCATGGAGTTCACCAAAGCGAGGCTCAATGAAGAAAGCCTCTCTAAGTCAATGGTTCCCAGCATGGTCGTAGAGCGCA
220	TGCGCTCTACGACCATGCTGGGAACCATTGACTTAGAGAGGCTTTCTTCATTGAGCCTCGCTTTGGTGAACTCCATGAAAACCTCATCGACCGTAAAGTTGAGACAGAATGAATTGAGTTATGGGCGCGA
221	ATCGCACCAGCGTGTCAAAGCGAGGCTCAATGAAGAAAGCCTCTCTAAGTCAATGGTTCCCAGCAGTTCCACATCCCCCATCACATAAGGGAATGTTTCTTCCTCTACTCTCTGACACTGCGGCTCCTCA
222	TGAGGAGCCGCAGTGTCAGAGAGTAGAGGAAGAAACATTCCCTTATGTGATGGGGGATGTGGAACTGCTGGGAACCATTGACTTAGAGAGGCTTTCTTCATTGAGCCTCGCTTTGACACGCTGGTGCGAT
223	TCGCGCCCATAACTCGTTCCACATCCCCCATCACATAAGGGAATGTTTCTTCCTCTACTCTCTGATAACTGATTGTAGGGACAACTCCAGAGACGTCAAAATCCATAATCAAATCTGGTCGTAGAGCGCA
224	TGCGCTCTACGACCAGATTTGATTATGGATTTTGACGTCTCTGGAGTTGTCCCTACAATCAGTTATCAGAGAGTAGAGGAAGAAACATTCCCTTATGTGATGGGGGATGTGGAACGAGTTATGGGCGCGA
225	ATCGCACCAGCGTGTTAACTGATTGTAGGGACAACTCCAGAGACGTCAAAATCCATAATCAAATCATAACTGTTAAGGCAAATCACCTCCATATCAATCTTGTAGTGGTCAACACCACTGCGGCTCCTCA
226	TGAGGAGCCGCAGTGGTGTTGACCACTACAAGATTGATATGGAGGTGATTTGCCTTAACAGTTATGATTTGATTATGGATTTTGACGTCTCTGGAGTTGTCCCTACAATCAGTTAACACGCTGGTGCGAT
227	TCGCGCCCATAACTCATAACTGTTAAGGCAAATCACCTCCATATCAATCTTGTAGTGGTCAACACTGATCCCAACATCCTTTAAAGCAGTAGTGGCCTTTGAAATGGTTTTCTGGTGGTCGTAGAGCGCA
228	TGCGCTCTACGACCACCAGAAAACCATTTCAAAGGCCACTACTGCTTTAAAGGATGTTGGGATCAGTGTTGACCACTACAAGATTGATATGGAGGTGATTTGCCTTAACAGTTATGAGTTATGGGCGCGA
229	ATCGCACCAGCGTGTTGATCCCAACATCCTTTAAAGCAGTAGTGGCCTTTGAAATGGTTTTCTGGAATATTGAATTGAGAATTTGGTTCTTACTCAGGCACTGGGAGGACTGTGTCACTGCGGCTCCTCA
230	TGAGGAGCCGCAGTGACACAGTCCTCCCAGTGCCTGAGTAAGAACCAAATTCTCAATTCAATATTCCAGAAAACCATTTCAAAGGCCACTACTGCTTTAAAGGATGTTGGGATCAACACGCTGGTGCGAT
231	TCGCGCCCATAACTCAATATTGAATTGAGAATTTGGTTCTTACTCAGGCACTGGGAGGACTGTGTGATTCTAGACCTCTCAGCCTGTTGCCTCCGCTCAACCCATTTTCTGAGATTGGTCGTAGAGCGCA
232	TGCGCTCTACGACCAATCTCAGAAAATGGGTTGAGCGGAGGCAACAGGCTGAGAGGTCTAGAATCACACAGTCCTCCCAGTGCCTGAGTAAGAACCAAATTCTCAATTCAATATTGAGTTATGGGCGCGA
233	ATCGCACCAGCGTGTGATTCTAGACCTCTCAGCCTGTTGCCTCCGCTCAACCCATTTTCTGAGATCCCTTTTTGTTGACTCCAAAGAAACTAGTCTATCATTAACACTTATGAAGCACTGCGGCTCCTCA
234	TGAGGAGCCGCAGTGCTTCATAAGTGTTAATGATAGACTAGTTTCTTTGGAGTCAACAAAAAGGGATCTCAGAAAATGGGTTGAGCGGAGGCAACAGGCTGAGAGGTCTAGAATCACACGCTGGTGCGAT
235	TCGCGCCCATAACTCCCCTTTTTGTTGACTCCAAAGAAACTAGTCTATCATTAACACTTATGAAGCAAGACCCCAACCACCCTTTTAAACAATTTTGTTTCATTAAGTCATGTTTTGGTCGTAGAGCGCA
236	TGCGCTCTACGACCAAAACATGACTTAATGAAACAAAATTGTTTAAAAGGGTGGTTGGGGTCTTGCTTCATAAGTGTTAATGATAGACTAGTTTCTTTGGAGTCAACAAAAAGGGGAGTTATGGGCGCGA
237	ATCGCACCAGCGTGTCAAGACCCCAACCACCCTTTTAAACAATTTTGTTTCATTAAGTCATGTTTACTTGCAAGGAGGATTAGTGCGTCAAAAATTAATAGAAGTTTCCTCCTTGCACTGCGGCTCCTCA
238	TGAGGAGCCGCAGTGCAAGGAGGAAACTTCTATTAATTTTTGACGCACTAATCCTCCTTGCAAGTAAACATGACTTAATGAAACAAAATTGTTTAAAAGGGTGGTTGGGGTCTTGACACGCTGGTGCGAT
239	TCGCGCCCATAACTCACTTGCAAGGAGGATTAGTGCGTCAAAAATTAATAGAAGTTTCCTCCTTGTGTTCAATATCCTCAAAGATTTTACTTTATTTAGGAATGATCTCCAACATTGGTCGTAGAGCGCA
240	TGCGCTCTACGACCAATGTTGGAGATCATTCCTAAATAAAGTAAAATCTTTGAGGATATTGAACACAAGGAGGAAACTTCTATTAATTTTTGACGCACTAATCCTCCTTGCAAGTGAGTTATGGGCGCGA
241	ATCGCACCAGCGTGTTGTTCAATATCCTCAAAGATTTTACTTTATTTAGGAATGATCTCCAACATTGCACCTGACATTCTCCAGTAGCTTGGGTTTCCCCTTTCTCATTCCCCTCCACTGCGGCTCCTCA
242	TGAGGAGCCGCAGTGGAGGGGAATGAGAAAGGGGAAACCCAAGCTACTGGAGAATGTCAGGTGCAATGTTGGAGATCATTCCTAAATAAAGTAAAATCTTTGAGGATATTGAACAACACGCTGGTGCGAT
243	TCGCGCCCATAACTCTGCACCTGACATTCTCCAGTAGCTTGGGTTTCCCCTTTCTCATTCCCCTCACCAACATTAGCATACAAGAATCTCAAAATTGGCGATGCTCTCTTGAACTTGGTCGTAGAGCGCA
244	TGCGCTCTACGACCAAGTTCAAGAGAGCATCGCCAATTTTGAGATTCTTGTATGCTAATGTTGGTGAGGGGAATGAGAAAGGGGAAACCCAAGCTACTGGAGAATGTCAGGTGCAGAGTTATGGGCGCGA
245	ATCGCACCAGCGTGTACCAACATTAGCATACAAGAATCTCAAAATTGGCGATGCTCTCTTGAACTGATAAATTAAGTGTTCGATATTGTCTTCTGCAGCTACCTTATCAGCGTACCACTGCGGCTCCTCA
246	TGAGGAGCCGCAGTGGTACGCTGATAAGGTAGCTGCAGAAGACAATATCGAACACTTAATTTATCAGTTCAAGAGAGCATCGCCAATTTTGAGATTCTTGTATGCTAATGTTGGTACACGCTGGTGCGAT
247	TCGCGCCCATAACTCGATAAATTAAGTGTTCGATATTGTCTTCTGCAGCTACCTTATCAGCGTACAAATTATTAAGTTCATTAAGTAACTGGCTCTTGTTAACCTTTAAAAACTGTGGTCGTAGAGCGCA
248	TGCGCTCTACGACCACAGTTTTTAAAGGTTAACAAGAGCCAGTTACTTAATGAACTTAATAATTTGTACGCTGATAAGGTAGCTGCAGAAGACAATATCGAACACTTAATTTATCGAGTTATGGGCGCGA
249	ATCGCACCAGCGTGTAAATTATTAAGTTCATTAAGTAACTGGCTCTTGTTAACCTTTAAAAACTGACCTTCTATCTCACCTTTCCTCAGTCTGTTCCTAAATACTTGATACTCCTCACTGCGGCTCCTCA
250	TGAGGAGCCGCAGTGAGGAGTATCAAGTATTTAGGAACAGACTGAGGAAAGGTGAGATAGAAGGTCAGTTTTTAAAGGTTAACAAGAGCCAGTTACTTAATGAACTTAATAATTTACACGCTGGTGCGAT
251	TCGCGCCCATAACTCACCTTCTATCTCACCTTTCCTCAGTCTGTTCCTAAATACTTGATACTCCTCTTCGATCTGTAGCTTTACTTCATGGGCTGTTAACTTATTGTTGATGCCTTGGTCGTAGAGCGCA
252	TGCGCTCTACGACCAAGGCATCAACAATAAGTTAACAGCCCATGAAGTAAAGCTACAGATCGAAGAGGAGTATCAAGTATTTAGGAACAGACTGAGGAAAGGTGAGATAGAAGGTGAGTTATGGGCGCGA
253	ATCGCACCAGCGTGTCTTCGATCTGTAGCTTTACTTCATGGGCTGTTAACTTATTGTTGATGCCTTGGTGGCATGAGGCAATCACCTCCTCATAATGATTGGAGCGATTGTCCATCACTGCGGCTCCTCA
254	TGAGGAGCCGCAGTGATGGACAATCGCTCCAATCATTATGAGGAGGTGATTGCCTCATGCCACCAAGGCATCAACAATAAGTTAACAGCCCATGAAGTAAAGCTACAGATCGAAGACACGCTGGTGCGAT
255	TCGCGCCCATAACTCTGGTGGCATGAGGCAATCACCTCCTCATAATGATTGGAGCGATTGTCCATCAGAACATTTAAACTCTCCACCCCTGATAGTCTACCTGAAGTCATAGATATGGTCGTAGAGCGCA
256	TGCGCTCTACGACCATATCTATGACTTCAGGTAGACTATCAGGGGTGGAGAGTTTAAATGTTCTGATGGACAATCGCTCCAATCATTATGAGGAGGTGATTGCCTCATGCCACCAGAGTTATGGGCGCGA
257	ATCGCACCAGCGTGTCAGAACATTTAAACTCTCCACCCCTGATAGTCTACCTGAAGTCATAGATAAAGATTCACAGAGTCTGCTATACTCTGACTCTTCAAAAAGTGTATTGCTCCACTGCGGCTCCTCA
258	TGAGGAGCCGCAGTGGAGCAATACACTTTTTGAAGAGTCAGAGTATAGCAGACTCTGTGAATCTTTATCTATGACTTCAGGTAGACTATCAGGGGTGGAGAGTTTAAATGTTCTGACACGCTGGTGCGAT
259	TCGCGCCCATAACTCAAGATTCACAGAGTCTGCTATACTCTGACTCTTCAAAAAGTGTATTGCTCTCCTGCGCATACTTCAAAAGTGAGAAGAGAGTATCCCTCAGCTTATCATTTGGTCGTAGAGCGCA
260	TGCGCTCTACGACCAAATGATAAGCTGAGGGATACTCTCTTCTCACTTTTGAAGTATGCGCAGGAGAGCAATACACTTTTTGAAGAGTCAGAGTATAGCAGACTCTGTGAATCTTGAGTTATGGGCGCGA
261	ATCGCACCAGCGTGTTCCTGCGCATACTTCAAAAGTGAGAAGAGAGTATCCCTCAGCTTATCATTGACCCAGTCAGGTATTTGTTCATTGTAGAATGATGTTCTCCCGTCTATTACACTGCGGCTCCTCA
262	TGAGGAGCCGCAGTGTAATAGACGGGAGAACATCATTCTACAATGAACAAATACCTGACTGGGTCAATGATAAGCTGAGGGATACTCTCTTCTCACTTTTGAAGTATGCGCAGGAACACGCTGGTGCGAT
263	TCGCGCCCATAACTCGACCCAGTCAGGTATTTGTTCATTGTAGAATGATGTTCTCCCGTCTATTAGTGGTATTAAATTGATATCGACACTCTTCAAGTCTTCTTTCAGCTGCTCCTGGTCGTAGAGCGCA
264	TGCGCTCTACGACCAGGAGCAGCTGAAAGAAGACTTGAAGAGTGTCGATATCAATTTAATACCACTAATAGACGGGAGAACATCATTCTACAATGAACAAATACCTGACTGGGTCGAGTTATGGGCGCGA
265	ATCGCACCAGCGTGTGTGGTATTAAATTGATATCGACACTCTTCAAGTCTTCTTTCAGCTGCTCCAATTTTTTGAAGTCCTCAATGTATTTCTGCTCAAAGTTAGCAGGAGATGACACTGCGGCTCCTCA
266	TGAGGAGCCGCAGTGTCATCTCCTGCTAACTTTGAGCAGAAATACATTGAGGACTTCAAAAAATTGGAGCAGCTGAAAGAAGACTTGAAGAGTGTCGATATCAATTTAATACCACACACGCTGGTGCGAT
267	TCGCGCCCATAACTCAATTTTTTGAAGTCCTCAATGTATTTCTGCTCAAAGTTAGCAGGAGATGACCTAACAAAACACTCCAGCAGTATTAGAACATTGCCCGTCAATTTATAACTGGTCGTAGAGCGCA
268	TGCGCTCTACGACCAGTTATAAATTGACGGGCAATGTTCTAATACTGCTGGAGTGTTTTGTTAGGTCATCTCCTGCTAACTTTGAGCAGAAATACATTGAGGACTTCAAAAAATTGAGTTATGGGCGCGA
269	ATCGCACCAGCGTGTCCTAACAAAACACTCCAGCAGTATTAGAACATTGCCCGTCAATTTATAACCGTCCGGTACCACAAAACATAGTGAAGGAGTCAAAATTCCATGGTCATGGCACTGCGGCTCCTCA
270	TGAGGAGCCGCAGTGCCATGACCATGGAATTTTGACTCCTTCACTATGTTTTGTGGTACCGGACGGTTATAAATTGACGGGCAATGTTCTAATACTGCTGGAGTGTTTTGTTAGGACACGCTGGTGCGAT
271	TCGCGCCCATAACTCCGTCCGGTACCACAAAACATAGTGAAGGAGTCAAAATTCCATGGTCATGGAGAATTCTTTCCACAGATTTGTCCTCACTGTTATGTTCACAACCATTTGCTGGTCGTAGAGCGCA
272	TGCGCTCTACGACCAGCAAATGGTTGTGAACATAACAGTGAGGACAAATCTGTGGAAAGAATTCTCCATGACCATGGAATTTTGACTCCTTCACTATGTTTTGTGGTACCGGACGGAGTTATGGGCGCGA
273	ATCGCACCAGCGTGTAGAATTCTTTCCACAGATTTGTCCTCACTGTTATGTTCACAACCATTTGCGTTACAAGAATCAACCTCAATGCAGAGGGACAGGAGTTTCAACCCTTCCACACTGCGGCTCCTCA
274	TGAGGAGCCGCAGTGTGGAAGGGTTGAAACTCCTGTCCCTCTGCATTGAGGTTGATTCTTGTAACGCAAATGGTTGTGAACATAACAGTGAGGACAAATCTGTGGAAAGAATTCTACACGCTGGTGCGAT
275	TCGCGCCCATAACTCGTTACAAGAATCAACCTCAATGCAGAGGGACAGGAGTTTCAACCCTTCCATTAATAGCATCCTGGGCTCTGTCTGCACAAGAAATGCCAACTTCTGTCTTTGGTCGTAGAGCGCA
276	TGCGCTCTACGACCAAAGACAGAAGTTGGCATTTCTTGTGCAGACAGAGCCCAGGATGCTATTAATGGAAGGGTTGAAACTCCTGTCCCTCTGCATTGAGGTTGATTCTTGTAACGAGTTATGGGCGCGA
277	ATCGCACCAGCGTGTTTAATAGCATCCTGGGCTCTGTCTGCACAAGAAATGCCAACTTCTGTCTTGATAATCTCTCGTTGTTCACTAGGTACTTTGATACTAAGTCTTTGACACACACTGCGGCTCCTCA
278	TGAGGAGCCGCAGTGTGTGTCAAAGACTTAGTATCAAAGTACCTAGTGAACAACGAGAGATTATCAAGACAGAAGTTGGCATTTCTTGTGCAGACAGAGCCCAGGATGCTATTAAACACGCTGGTGCGAT
279	TCGCGCCCATAACTCGATAATCTCTCGTTGTTCACTAGGTACTTTGATACTAAGTCTTTGACACAGGCTATGTCTTCCTCCATGTTTGGCTGTTAGTATGATGGTCAGAACCCTCTGGTCGTAGAGCGCA
280	TGCGCTCTACGACCAGAGGGTTCTGACCATCATACTAACAGCCAAACATGGAGGAAGACATAGCCTGTGTCAAAGACTTAGTATCAAAGTACCTAGTGAACAACGAGAGATTATCGAGTTATGGGCGCGA
281	ATCGCACCAGCGTGTGGCTATGTCTTCCTCCATGTTTGGCTGTTAGTATGATGGTCAGAACCCTCAGAACATGTGGTCTGCTGGAGTAACAGCTCACTTTAAGACAAGGTCCCGTCACTGCGGCTCCTCA
282	TGAGGAGCCGCAGTGACGGGACCTTGTCTTAAAGTGAGCTGTTACTCCAGCAGACCACATGTTCTGAGGGTTCTGACCATCATACTAACAGCCAAACATGGAGGAAGACATAGCCACACGCTGGTGCGAT
283	TCGCGCCCATAACTCAGAACATGTGGTCTGCTGGAGTAACAGCTCACTTTAAGACAAGGTCCCGTAGGAGGCACAGAAGTAACAAGAGGTAATTAAAGACAATTAAATTAGATAGTGGTCGTAGAGCGCA
284	TGCGCTCTACGACCACTATCTAATTTAATTGTCTTTAATTACCTCTTGTTACTTCTGTGCCTCCTACGGGACCTTGTCTTAAAGTGAGCTGTTACTCCAGCAGACCACATGTTCTGAGTTATGGGCGCGA
285	ATCGCACCAGCGTGTCCGGGGATCCTAGGCATTTTTGGTTGCGCAATTCAAGTGTCCTATTTAAAATGGGACAGATAGTGACATTCTTCCAGGAAGTGCCTCATGTAATAGAAGACACTGCGGCTCCTCA
286	TGAGGAGCCGCAGTGTCTTCTATTACATGAGGCACTTCCTGGAAGAATGTCACTATCTGTCCCATTTTAAATAGGACACTTGAATTGCGCAACCAAAAATGCCTAGGATCCCCGGACACGCTGGTGCGAT
287	TCGCGCCCATAACTCATGGGACAGATAGTGACATTCTTCCAGGAAGTGCCTCATGTAATAGAAGAGGTGATGAACATTGTTCTCATTGCACTGTCTATACTAGCAGTGCTGAAAGTGGTCGTAGAGCGCA
288	TGCGCTCTACGACCACTTTCAGCACTGCTAGTATAGACAGTGCAATGAGAACAATGTTCATCACCTCTTCTATTACATGAGGCACTTCCTGGAAGAATGTCACTATCTGTCCCATGAGTTATGGGCGCGA
289	ATCGCACCAGCGTGTGGTGATGAACATTGTTCTCATTGCACTGTCTATACTAGCAGTGCTGAAAGGTCTGTACAATTTTGCAACATGTGGCCTCGTTGGTCTACTCACTTTCCTCCACTGCGGCTCCTCA
290	TGAGGAGCCGCAGTGGAGGAAAGTGAGTAGACCAACGAGGCCACATGTTGCAAAATTGTACAGACCTTTCAGCACTGCTAGTATAGACAGTGCAATGAGAACAATGTTCATCACCACACGCTGGTGCGAT
291	TCGCGCCCATAACTCGTCTGTACAATTTTGCAACATGTGGCCTCGTTGGTCTACTCACTTTCCTCCTGTTGTGTGGCAGATCTTGCACAGCTAGTCGTTACAAAGGGGTTTATGATGGTCGTAGAGCGCA
292	TGCGCTCTACGACCATCATAAACCCCTTTGTAACGACTAGCTGTGCAAGATCTGCCACACAACAGGAGGAAAGTGAGTAGACCAACGAGGCCACATGTTGCAAAATTGTACAGACGAGTTATGGGCGCGA
293	ATCGCACCAGCGTGTCTGTTGTGTGGCAGATCTTGCACAGCTAGTCGTTACAAAGGGGTTTATGAGCTTCAGACTCTGGAACTAAACATGGAGACACTCAATATGACCATGCCTCCACTGCGGCTCCTCA
294	TGAGGAGCCGCAGTGGAGGCATGGTCATATTGAGTGTCTCCATGTTTAGTTCCAGAGTCTGAAGCTCATAAACCCCTTTGTAACGACTAGCTGTGCAAGATCTGCCACACAACAGACACGCTGGTGCGAT
295	TCGCGCCCATAACTCGCTTCAGACTCTGGAACTAAACATGGAGACACTCAATATGACCATGCCTCTCTCCTGCACAAAGAACAACAGTCATCATTATATAATGGTGGGTAATGAGTGGTCGTAGAGCGCA
296	TGCGCTCTACGACCACTCATTACCCACCATTATATAATGATGACTGTTGTTCTTTGTGCAGGAGAGAGGCATGGTCATATTGAGTGTCTCCATGTTTAGTTCCAGAGTCTGAAGCGAGTTATGGGCGCGA
297	ATCGCACCAGCGTGTTCTCCTGCACAAAGAACAACAGTCATCATTATATAATGGTGGGTAATGAGACAGGACTAGAACTGACTTTGACTAACACGAGCATCATTAATCATAAATTCACTGCGGCTCCTCA
298	TGAGGAGCCGCAGTGAATTTATGATTAATGATGCTCGTGTTAGTCAAAGTCAGTTCTAGTCCTGTCTCATTACCCACCATTATATAATGATGACTGTTGTTCTTTGTGCAGGAGAACACGCTGGTGCGAT
299	TCGCGCCCATAACTCACAGGACTAGAACTGACTTTGACTAACACGAGCATCATTAATCATAAATTTTGCAATCTGTCTGATGCCCACAAAAAGAACCTTTATGACCACGCTCTTATGGTCGTAGAGCGCA
300	TGCGCTCTACGACCATAAGAGCGTGGTCATAAAGGTTCTTTTTGTGGGCATCAGACAGATTGCAAAATTTATGATTAATGATGCTCGTGTTAGTCAAAGTCAGTTCTAGTCCTGTGAGTTATGGGCGCGA
301	ATCGCACCAGCGTGTTTGCAATCTGTCTGATGCCCACAAAAAGAACCTTTATGACCACGCTCTTATGAGCATAATTTCAACTTTCCACTTATCCATCCCCAACTTCAATCAGTATCACTGCGGCTCCTCA
302	TGAGGAGCCGCAGTGATACTGATTGAAGTTGGGGATGGATAAGTGGAAAGTTGAAATTATGCTCATAAGAGCGTGGTCATAAAGGTTCTTTTTGTGGGCATCAGACAGATTGCAAACACGCTGGTGCGAT
303	TCGCGCCCATAACTCTGAGCATAATTTCAACTTTCCACTTATCCATCCCCAACTTCAATCAGTATGAGGCAATGAGCTGCGATTTTAATGGGGGAAAGATTAGTGTGCAGTACAATGGTCGTAGAGCGCA
304	TGCGCTCTACGACCATTGTACTGCACACTAATCTTTCCCCCATTAAAATCGCAGCTCATTGCCTCATACTGATTGAAGTTGGGGATGGATAAGTGGAAAGTTGAAATTATGCTCAGAGTTATGGGCGCGA
305	ATCGCACCAGCGTGTGAGGCAATGAGCTGCGATTTTAATGGGGGAAAGATTAGTGTGCAGTACAACCTGAGTCACAGCTATGCTGGGGATGCAGCCAATCATTGTGGTACTGTTGCACTGCGGCTCCTCA
306	TGAGGAGCCGCAGTGCAACAGTACCACAATGATTGGCTGCATCCCCAGCATAGCTGTGACTCAGGTTGTACTGCACACTAATCTTTCCCCCATTAAAATCGCAGCTCATTGCCTCACACGCTGGTGCGAT
307	TCGCGCCCATAACTCCCTGAGTCACAGCTATGCTGGGGATGCAGCCAATCATTGTGGTACTGTTGCAAATGGTGTCTTGCAGACCTTCATGAGGATGGCTTGGGGTGGGAGCTACTGGTCGTAGAGCGCA
308	TGCGCTCTACGACCAGTAGCTCCCACCCCAAGCCATCCTCATGAAGGTCTGCAAGACACCATTTGCAACAGTACCACAATGATTGGCTGCATCCCCAGCATAGCTGTGACTCAGGGAGTTATGGGCGCGA
309	ATCGCACCAGCGTGTCAAATGGTGTCTTGCAGACCTTCATGAGGATGGCTTGGGGTGGGAGCTACATTGCTCTTGACTCAGGCCATGGCAGTTGGGACTGTATTATGACTAGTTACACTGCGGCTCCTCA
310	TGAGGAGCCGCAGTGTAACTAGTCATAATACAGTCCCAACTGCCATGGCCTGAGTCAAGAGCAATGTAGCTCCCACCCCAAGCCATCCTCATGAAGGTCTGCAAGACACCATTTGACACGCTGGTGCGAT
311	TCGCGCCCATAACTCATTGCTCTTGACTCAGGCCATGGCAGTTGGGACTGTATTATGACTAGTTATCAATATCTGATAATCCAAAATACAACCTGGGAAGATCACTGCCAGTTCTTGGTCGTAGAGCGCA
312	TGCGCTCTACGACCAAGAACTGGCAGTGATCTTCCCAGGTTGTATTTTGGATTATCAGATATTGATAACTAGTCATAATACAGTCCCAACTGCCATGGCCTGAGTCAAGAGCAATGAGTTATGGGCGCGA
313	ATCGCACCAGCGTGTTCAATATCTGATAATCCAAAATACAACCTGGGAAGATCACTGCCAGTTCTCAAGACCATCTCCCATTGGTTATCTCGGGCTCCTTTCACAAAGAACCAGACACTGCGGCTCCTCA
314	TGAGGAGCCGCAGTGTCTGGTTCTTTGTGAAAGGAGCCCGAGATAACCAATGGGAGATGGTCTTGAGAACTGGCAGTGATCTTCCCAGGTTGTATTTTGGATTATCAGATATTGAACACGCTGGTGCGAT
315	TCGCGCCCATAACTCCAAGACCATCTCCCATTGGTTATCTCGGGCTCCTTTCACAAAGAACCAGAGATATTTACATTAGTAGAAGACTACTAGGCACATTCACATGGACACTGTCTGGTCGTAGAGCGCA
316	TGCGCTCTACGACCAGACAGTGTCCATGTGAATGTGCCTAGTAGTCTTCTACTAATGTAAATATCTCTGGTTCTTTGTGAAAGGAGCCCGAGATAACCAATGGGAGATGGTCTTGGAGTTATGGGCGCGA
317	ATCGCACCAGCGTGTGATATTTACATTAGTAGAAGACTACTAGGCACATTCACATGGACACTGTCAGATTCTGAAGGCAAGGACACACCAGGGGGATATTGTCTGACCAGATGGACACTGCGGCTCCTCA
318	TGAGGAGCCGCAGTGTCCATCTGGTCAGACAATATCCCCCTGGTGTGTCCTTGCCTTCAGAATCTGACAGTGTCCATGTGAATGTGCCTAGTAGTCTTCTACTAATGTAAATATCACACGCTGGTGCGAT
319	TCGCGCCCATAACTCAGATTCTGAAGGCAAGGACACACCAGGGGGATATTGTCTGACCAGATGGATGCTAATTGAAGCTGAACTAAAATGCTTCGGGAACACAGCTGTGGCAAAATGGTCGTAGAGCGCA
320	TGCGCTCTACGACCATTTTGCCACAGCTGTGTTCCCGAAGCATTTTAGTTCAGCTTCAATTAGCATCCATCTGGTCAGACAATATCCCCCTGGTGTGTCCTTGCCTTCAGAATCTGAGTTATGGGCGCGA
321	ATCGCACCAGCGTGTTGCTAATTGAAGCTGAACTAAAATGCTTCGGGAACACAGCTGTGGCAAAATGTAATGAGAAGCATGATGAGGAATTTTGTGACATGCTGAGGCTGTTTGACACTGCGGCTCCTCA
322	TGAGGAGCCGCAGTGTCAAACAGCCTCAGCATGTCACAAAATTCCTCATCATGCTTCTCATTACATTTTGCCACAGCTGTGTTCCCGAAGCATTTTAGTTCAGCTTCAATTAGCAACACGCTGGTGCGAT
323	TCGCGCCCATAACTCTGTAATGAGAAGCATGATGAGGAATTTTGTGACATGCTGAGGCTGTTTGACTTCAACAAACAAGCCATTCAAAGGTTGAAAGCTGAAGCACAAATGAGCATGGTCGTAGAGCGCA
324	TGCGCTCTACGACCATGCTCATTTGTGCTTCAGCTTTCAACCTTTGAATGGCTTGTTTGTTGAAGTCAAACAGCCTCAGCATGTCACAAAATTCCTCATCATGCTTCTCATTACAGAGTTATGGGCGCGA
325	ATCGCACCAGCGTGTCTTCAACAAACAAGCCATTCAAAGGTTGAAAGCTGAAGCACAAATGAGCATTCAATTGATCAACAAGGCAGTAAATGCTTTGATAAATGACCAACTTATACACTGCGGCTCCTCA
326	TGAGGAGCCGCAGTGTATAAGTTGGTCATTTATCAAAGCATTTACTGCCTTGTTGATCAATTGAATGCTCATTTGTGCTTCAGCTTTCAACCTTTGAATGGCTTGTTTGTTGAAGACACGCTGGTGCGAT
327	TCGCGCCCATAACTCTTCAATTGATCAACAAGGCAGTAAATGCTTTGATAAATGACCAACTTATAATGAAGAACCATTTACGAGACATCATGGGAATCCCATACTGTAATTACAGTGGTCGTAGAGCGCA
328	TGCGCTCTACGACCACTGTAATTACAGTATGGGATTCCCATGATGTCTCGTAAATGGTTCTTCATTATAAGTTGGTCATTTATCAAAGCATTTACTGCCTTGTTGATCAATTGAAGAGTTATGGGCGCGA
329	ATCGCACCAGCGTGTATGAAGAACCATTTACGAGACATCATGGGAATCCCATACTGTAATTACAGCAAGTATTGGTACCTCAACCACACAACCACTGGGAAAACATCACTGCCTACACTGCGGCTCCTCA
330	TGAGGAGCCGCAGTGTAGGCAGTGATGTTTTCCCAGTGGTTGTGTGGTTGAGGTACCAATACTTGCTGTAATTACAGTATGGGATTCCCATGATGTCTCGTAAATGGTTCTTCATACACGCTGGTGCGAT
331	TCGCGCCCATAACTCCAAGTATTGGTACCTCAACCACACAACCACTGGGAAAACATCACTGCCTAAGTGTTGGCTTGTATCAAATGGTTCATACTTAAATGAGACCCACTTTTCTTGGTCGTAGAGCGCA
332	TGCGCTCTACGACCAAGAAAAGTGGGTCTCATTTAAGTATGAACCATTTGATACAAGCCAACACTTAGGCAGTGATGTTTTCCCAGTGGTTGTGTGGTTGAGGTACCAATACTTGGAGTTATGGGCGCGA
333	ATCGCACCAGCGTGTAGTGTTGGCTTGTATCAAATGGTTCATACTTAAATGAGACCCACTTTTCTGATGATATTGAGCAACAAGCTGACAACATGATCACTGAGATGTTACAGAACACTGCGGCTCCTCA
334	TGAGGAGCCGCAGTGTTCTGTAACATCTCAGTGATCATGTTGTCAGCTTGTTGCTCAATATCATCAGAAAAGTGGGTCTCATTTAAGTATGAACCATTTGATACAAGCCAACACTACACGCTGGTGCGAT
335	TCGCGCCCATAACTCGATGATATTGAGCAACAAGCTGACAACATGATCACTGAGATGTTACAGAAGGAGTATATGGAAAGGCAGGGCAAGACACCATTGGGCCTAGTTGACCTCTTGGTCGTAGAGCGCA
336	TGCGCTCTACGACCAAGAGGTCAACTAGGCCCAATGGTGTCTTGCCCTGCCTTTCCATATACTCCTTCTGTAACATCTCAGTGATCATGTTGTCAGCTTGTTGCTCAATATCATCGAGTTATGGGCGCGA
337	ATCGCACCAGCGTGTGGAGTATATGGAAAGGCAGGGCAAGACACCATTGGGCCTAGTTGACCTCTTTGTGTTTAGCACAAGTTTCTATCTCATTAGCATCTTCCTTCACCTGGTCCACTGCGGCTCCTCA
338	TGAGGAGCCGCAGTGGACCAGGTGAAGGAAGATGCTAATGAGATAGAAACTTGTGCTAAACACAAAGAGGTCAACTAGGCCCAATGGTGTCTTGCCCTGCCTTTCCATATACTCCACACGCTGGTGCGAT
339	TCGCGCCCATAACTCTTGTGTTTAGCACAAGTTTCTATCTCATTAGCATCTTCCTTCACCTGGTCAAAATACCAACTCATAGGCATATTGTAGGCAAGTCGTGTCCCAAACCTCATGGTCGTAGAGCGCA
340	TGCGCTCTACGACCATGAGGTTTGGGACACGACTTGCCTACAATATGCCTATGAGTTGGTATTTTGACCAGGTGAAGGAAGATGCTAATGAGATAGAAACTTGTGCTAAACACAAGAGTTATGGGCGCGA
341	ATCGCACCAGCGTGTAAAATACCAACTCATAGGCATATTGTAGGCAAGTCGTGTCCCAAACCTCATAGATTGAATCACATGGGCATATGTTCCTGTGGACTCTACAAACAGCCCGCACTGCGGCTCCTCA
342	TGAGGAGCCGCAGTGCGGGCTGTTTGTAGAGTCCACAGGAACATATGCCCATGTGATTCAATCTATGAGGTTTGGGACACGACTTGCCTACAATATGCCTATGAGTTGGTATTTTACACGCTGGTGCGAT
343	TCGCGCCCATAACTCTAGATTGAATCACATGGGCATATGTTCCTGTGGACTCTACAAACAGCCCGGTGTGCCTGTGAAATGGAAGAGATGAGACCCCTGTCAGGGCCCCCGTGACTGGTCGTAGAGCGCA
344	TGCGCTCTACGACCAGTCACGGGGGCCCTGACAGGGGTCTCATCTCTTCCATTTCACAGGCACACCGGGCTGTTTGTAGAGTCCACAGGAACATATGCCCATGTGATTCAATCTAGAGTTATGGGCGCGA
345	ATCGCACCAGCGTGTCTAGGTGTCGATGTTCTGAATACCATATCTCTAGGCAGCACTGCTCTCAAAACAGATGTGTTCAGTCCTCCTGACACTGCTGCATCAAACATGATGCAGTCACTGCGGCTCCTCA
346	TGAGGAGCCGCAGTGACTGCATCATGTTTGATGCAGCAGTGTCAGGAGGACTGAACACATCTGTTTTGAGAGCAGTGCTGCCTAGAGATATGGTATTCAGAACATCGACACCTAGACACGCTGGTGCGAT
347	TCGCGCCCATAACTCAACAGATGTGTTCAGTCCTCCTGACACTGCTGCATCAAACATGATGCAGTCCATTAGTGCACAGTGAGGGGTTATTTCCTCTTTACCGCCTCTTTTCTTCTGGTCGTAGAGCGCA
348	TGCGCTCTACGACCAGAAGAAAAGAGGCGGTAAAGAGGAAATAACCCCTCACTGTGCACTAATGGACTGCATCATGTTTGATGCAGCAGTGTCAGGAGGACTGAACACATCTGTTGAGTTATGGGCGCGA
349	ATCGCACCAGCGTGTCCATTAGTGCACAGTGAGGGGTTATTTCCTCTTTACCGCCTCTTTTCTTCTTTTCAACAACAACACCTGTGTGCATGTGGCATAGGTCTTTATACTGATCCACTGCGGCTCCTCA
350	TGAGGAGCCGCAGTGGATCAGTATAAAGACCTATGCCACATGCACACAGGTGTTGTTGTTGAAAAGAAGAAAAGAGGCGGTAAAGAGGAAATAACCCCTCACTGTGCACTAATGGACACGCTGGTGCGAT
351	TCGCGCCCATAACTCTTTTCAACAACAACACCTGTGTGCATGTGGCATAGGTCTTTATACTGATCCCAGACTGCATTTTCATACTTCCTGGAATCAGTTTTGCTGAGGGCAATATTGGTCGTAGAGCGCA
352	TGCGCTCTACGACCAATATTGCCCTCAGCAAAACTGATTCCAGGAAGTATGAAAATGCAGTCTGGGATCAGTATAAAGACCTATGCCACATGCACACAGGTGTTGTTGTTGAAAAGAGTTATGGGCGCGA
353	ATCGCACCAGCGTGTCCAGACTGCATTTTCATACTTCCTGGAATCAGTTTTGCTGAGGGCAATATCAATTAATTTGATGTCTTTTCTACCTTGTGACTCAAGGAGCTTCCTTATGCACTGCGGCTCCTCA
354	TGAGGAGCCGCAGTGCATAAGGAAGCTCCTTGAGTCACAAGGTAGAAAAGACATCAAATTAATTGATATTGCCCTCAGCAAAACTGATTCCAGGAAGTATGAAAATGCAGTCTGGACACGCTGGTGCGAT
355	TCGCGCCCATAACTCCAATTAATTTGATGTCTTTTCTACCTTGTGACTCAAGGAGCTTCCTTATGTCATCGGACCCCTGACAGGTAATGACCATGTTCCGGGGGAGTGCATCTATTGGTCGTAGAGCGCA
356	TGCGCTCTACGACCAATAGATGCACTCCCCCGGAACATGGTCATTACCTGTCAGGGGTCCGATGACATAAGGAAGCTCCTTGAGTCACAAGGTAGAAAAGACATCAAATTAATTGGAGTTATGGGCGCGA
357	ATCGCACCAGCGTGTTCATCGGACCCCTGACAGGTAATGACCATGTTCCGGGGGAGTGCATCTATAACAGCACTGGTCAAGCCCGGTTGTGCAGCGAAGAGGTCTGTGACATCAACACTGCGGCTCCTCA
358	TGAGGAGCCGCAGTGTTGATGTCACAGACCTCTTCGCTGCACAACCGGGCTTGACCAGTGCTGTTATAGATGCACTCCCCCGGAACATGGTCATTACCTGTCAGGGGTCCGATGAACACGCTGGTGCGAT
359	TCGCGCCCATAACTCAACAGCACTGGTCAAGCCCGGTTGTGCAGCGAAGAGGTCTGTGACATCAATCCCATGTGAGTACTTAGCATCCTGCTTGAACTGCTTTAAATCAGTAGGTTGGTCGTAGAGCGCA
360	TGCGCTCTACGACCAACCTACTGATTTAAAGCAGTTCAAGCAGGATGCTAAGTACTCACATGGGATTGATGTCACAGACCTCTTCGCTGCACAACCGGGCTTGACCAGTGCTGTTGAGTTATGGGCGCGA
361	ATCGCACCAGCGTGTTCCCATGTGAGTACTTAGCATCCTGCTTGAACTGCTTTAAATCAGTAGGTTCACGGAAAAAGTGTATGTAGCAGCCTGAACTTGGCTGATAGAGGGCAATCACTGCGGCTCCTCA
362	TGAGGAGCCGCAGTGATTGCCCTCTATCAGCCAAGTTCAGGCTGCTACATACACTTTTTCCGTGAACCTACTGATTTAAAGCAGTTCAAGCAGGATGCTAAGTACTCACATGGGAACACGCTGGTGCGAT
363	TCGCGCCCATAACTCTCACGGAAAAAGTGTATGTAGCAGCCTGAACTTGGCTGATAGAGGGCAATTTCCACTGGATCTTCAGGTCTTCCTTCGATGTCCATCCAAGTCTTAGCGTTGGTCGTAGAGCGCA
364	TGCGCTCTACGACCAACGCTAAGACTTGGATGGACATCGAAGGAAGACCTGAAGATCCAGTGGAAATTGCCCTCTATCAGCCAAGTTCAGGCTGCTACATACACTTTTTCCGTGAGAGTTATGGGCGCGA
365	ATCGCACCAGCGTGTTTCCACTGGATCTTCAGGTCTTCCTTCGATGTCCATCCAAGTCTTAGCGTTTGGGTCAAGTTGCAGCATCGCATCCTTGAGGGTCATCAGCTGAGAATAGCACTGCGGCTCCTCA
366	TGAGGAGCCGCAGTGCTATTCTCAGCTGATGACCCTCAAGGATGCGATGCTGCAACTTGACCCAAACGCTAAGACTTGGATGGACATCGAAGGAAGACCTGAAGATCCAGTGGAAACACGCTGGTGCGAT
367	TCGCGCCCATAACTCTTGGGTCAAGTTGCAGCATCGCATCCTTGAGGGTCATCAGCTGAGAATAGGTAAGCCCAGCAGTAAACCCTACTGACTGCAAGGATTTATTAGAATTGTTTGGTCGTAGAGCGCA
368	TGCGCTCTACGACCAAACAATTCTAATAAATCCTTGCAGTCAGTAGGGTTTACTGCTGGGCTTACCTATTCTCAGCTGATGACCCTCAAGGATGCGATGCTGCAACTTGACCCAAGAGTTATGGGCGCGA
369	ATCGCACCAGCGTGTGTAAGCCCAGCAGTAAACCCTACTGACTGCAAGGATTTATTAGAATTGTTGCTGCCAGCTTTCTGTGGCTTCCCATCTGATTCCAAGTCAACGACAGTGTCACTGCGGCTCCTCA
370	TGAGGAGCCGCAGTGACACTGTCGTTGACTTGGAATCAGATGGGAAGCCACAGAAAGCTGGCAGCAACAATTCTAATAAATCCTTGCAGTCAGTAGGGTTTACTGCTGGGCTTACACACGCTGGTGCGAT
371	TCGCGCCCATAACTCGCTGCCAGCTTTCTGTGGCTTCCCATCTGATTCCAAGTCAACGACAGTGTTTTCCCAGGCTCTTCCTGTTATCGAGGTTCTTGATGCAATATATGGCCATTGGTCGTAGAGCGCA
372	TGCGCTCTACGACCAATGGCCATATATTGCATCAAGAACCTCGATAACAGGAAGAGCCTGGGAAAACACTGTCGTTGACTTGGAATCAGATGGGAAGCCACAGAAAGCTGGCAGCGAGTTATGGGCGCGA
373	ATCGCACCAGCGTGTTTTCCCAGGCTCTTCCTGTTATCGAGGTTCTTGATGCAATATATGGCCATCCATCTCCTGACAAACAGATCTTGTAGAGTATGTTTTCATAGGGATTCCTCACTGCGGCTCCTCA
374	TGAGGAGCCGCAGTGAGGAATCCCTATGAAAACATACTCTACAAGATCTGTTTGTCAGGAGATGGATGGCCATATATTGCATCAAGAACCTCGATAACAGGAAGAGCCTGGGAAAACACGCTGGTGCGAT
375	TCGCGCCCATAACTCCCATCTCCTGACAAACAGATCTTGTAGAGTATGTTTTCATAGGGATTCCTTTCACCAGGGGTGTCTGAGATGAACATCCCAAGAGCCTTCTTGACCTTTATGGTCGTAGAGCGCA
376	TGCGCTCTACGACCATAAAGGTCAAGAAGGCTCTTGGGATGTTCATCTCAGACACCCCTGGTGAAAGGAATCCCTATGAAAACATACTCTACAAGATCTGTTTGTCAGGAGATGGGAGTTATGGGCGCGA
377	ATCGCACCAGCGTGTTTCACCAGGGGTGTCTGAGATGAACATCCCAAGAGCCTTCTTGACCTTTAAGATGGATTTGAGGATACCATCCATTGTCTGAGGTGACACCTTGATTGTCCACTGCGGCTCCTCA
378	TGAGGAGCCGCAGTGGACAATCAAGGTGTCACCTCAGACAATGGATGGTATCCTCAAATCCATCTTAAAGGTCAAGAAGGCTCTTGGGATGTTCATCTCAGACACCCCTGGTGAAACACGCTGGTGCGAT
379	TCGCGCCCATAACTCAGATGGATTTGAGGATACCATCCATTGTCTGAGGTGACACCTTGATTGTCTCCAACATATTGCCACCATCCAGCATGCAAGCTCCTGCCTTCACAGCTGCTGGTCGTAGAGCGCA
380	TGCGCTCTACGACCAGCAGCTGTGAAGGCAGGAGCTTGCATGCTGGATGGTGGCAATATGTTGGAGACAATCAAGGTGTCACCTCAGACAATGGATGGTATCCTCAAATCCATCTGAGTTATGGGCGCGA
381	ATCGCACCAGCGTGTTCCAACATATTGCCACCATCCAGCATGCAAGCTCCTGCCTTCACAGCTGCACCCAAGCTGAAATTGTAACCAGAGATATTCAAAGAGCTTTTCTTGGTGTCACTGCGGCTCCTCA
382	TGAGGAGCCGCAGTGACACCAAGAAAAGCTCTTTGAATATCTCTGGTTACAATTTCAGCTTGGGTGCAGCTGTGAAGGCAGGAGCTTGCATGCTGGATGGTGGCAATATGTTGGAACACGCTGGTGCGAT
383	TCGCGCCCATAACTCACCCAAGCTGAAATTGTAACCAGAGATATTCAAAGAGCTTTTCTTGGTGTCAATCATGTTTAAGATGGGGTGACTTTGAGTCAGCCTATCTAGGTCTGAATGGTCGTAGAGCGCA
384	TGCGCTCTACGACCATTCAGACCTAGATAGGCTGACTCAAAGTCACCCCATCTTAAACATGATTGACACCAAGAAAAGCTCTTTGAATATCTCTGGTTACAATTTCAGCTTGGGTGAGTTATGGGCGCGA
385	ATCGCACCAGCGTGTCAATCATGTTTAAGATGGGGTGACTTTGAGTCAGCCTATCTAGGTCTGAAGTATTAGGATACTTTGCTGTGTAGATCAGACCCAAATCTGTCAGTGCTTGCACTGCGGCTCCTCA
386	TGAGGAGCCGCAGTGCAAGCACTGACAGATTTGGGTCTGATCTACACAGCAAAGTATCCTAATACTTCAGACCTAGATAGGCTGACTCAAAGTCACCCCATCTTAAACATGATTGACACGCTGGTGCGAT
387	TCGCGCCCATAACTCGTATTAGGATACTTTGCTGTGTAGATCAGACCCAAATCTGTCAGTGCTTGCACTGCATCATTCAAATCAACCTGCCCCTGTTTTGTCAGACATGCCAGTGTGGTCGTAGAGCGCA
388	TGCGCTCTACGACCACACTGGCATGTCTGACAAAACAGGGGCAGGTTGATTTGAATGATGCAGTGCAAGCACTGACAGATTTGGGTCTGATCTACACAGCAAAGTATCCTAATACGAGTTATGGGCGCGA
389	ATCGCACCAGCGTGTCACTGCATCATTCAAATCAACCTGCCCCTGTTTTGTCAGACATGCCAGTGTTAGACTTGGCATGGTTCCGAACTGATTATTAAGCAACTCTACATTTTTTCACTGCGGCTCCTCA
390	TGAGGAGCCGCAGTGAAAAAATGTAGAGTTGCTTAATAATCAGTTCGGAACCATGCCAAGTCTAACACTGGCATGTCTGACAAAACAGGGGCAGGTTGATTTGAATGATGCAGTGACACGCTGGTGCGAT
391	TCGCGCCCATAACTCTTAGACTTGGCATGGTTCCGAACTGATTATTAAGCAACTCTACATTTTTTACATCCCAAACTCTCACCACTCCATCCCTCCCAGCCTGAGCCCTTTGATTTGGTCGTAGAGCGCA
392	TGCGCTCTACGACCAAATCAAAGGGCTCAGGCTGGGAGGGATGGAGTGGTGAGAGTTTGGGATGTAAAAAATGTAGAGTTGCTTAATAATCAGTTCGGAACCATGCCAAGTCTAAGAGTTATGGGCGCGA
393	ATCGCACCAGCGTGTACATCCCAAACTCTCACCACTCCATCCCTCCCAGCCTGAGCCCTTTGATTACCACTACTCATTCCTATCATACTCAGAAGAGCTCGTCTTTGGTCAAGCTCACTGCGGCTCCTCA
394	TGAGGAGCCGCAGTGAGCTTGACCAAAGACGAGCTCTTCTGAGTATGATAGGAATGAGTAGTGGTAATCAAAGGGCTCAGGCTGGGAGGGATGGAGTGGTGAGAGTTTGGGATGTACACGCTGGTGCGAT
395	TCGCGCCCATAACTCACCACTACTCATTCCTATCATACTCAGAAGAGCTCGTCTTTGGTCAAGCTGCTGTGAGCTCAAGTTGCCCATATAGACACCTGCACTCAATGGCCTTTCTTGGTCGTAGAGCGCA
396	TGCGCTCTACGACCAAGAAAGGCCATTGAGTGCAGGTGTCTATATGGGCAACTTGAGCTCACAGCAGCTTGACCAAAGACGAGCTCTTCTGAGTATGATAGGAATGAGTAGTGGTGAGTTATGGGCGCGA
397	ATCGCACCAGCGTGTGCTGTGAGCTCAAGTTGCCCATATAGACACCTGCACTCAATGGCCTTTCTGTCCTGATCACCTTTGATTTTAACTTCTCTAGATCAGCGGCTAAGATTAACACTGCGGCTCCTCA
398	TGAGGAGCCGCAGTGTTAATCTTAGCCGCTGATCTAGAGAAGTTAAAATCAAAGGTGATCAGGACAGAAAGGCCATTGAGTGCAGGTGTCTATATGGGCAACTTGAGCTCACAGCACACGCTGGTGCGAT
399	TCGCGCCCATAACTCGTCCTGATCACCTTTGATTTTAACTTCTCTAGATCAGCGGCTAAGATTAATAAGTCATCTGAGGTTAGGGTCCCAACTCTCAATATGCTCTTTTGTTGAGTGGTCGTAGAGCGCA
400	TGCGCTCTACGACCACTCAACAAAAGAGCATATTGAGAGTTGGGACCCTAACCTCAGATGACTTATTAATCTTAGCCGCTGATCTAGAGAAGTTAAAATCAAAGGTGATCAGGACGAGTTATGGGCGCGA
401	ATCGCACCAGCGTGTTAAGTCATCTGAGGTTAGGGTCCCAACTCTCAATATGCTCTTTTGTTGAGTTGATTTTAACTCAACGAGGTTGTTGACCGCTTGATTTAGGTCCCTCAACCACTGCGGCTCCTCA
402	TGAGGAGCCGCAGTGGTTGAGGGACCTAAATCAAGCGGTCAACAACCTCGTTGAGTTAAAATCAACTCAACAAAAGAGCATATTGAGAGTTGGGACCCTAACCTCAGATGACTTAACACGCTGGTGCGAT
403	TCGCGCCCATAACTCTTGATTTTAACTCAACGAGGTTGTTGACCGCTTGATTTAGGTCCCTCAACCGTTTCAAATCATTGTCATCCCTTCTCTCCTTGCGCATCAACCGTTGAACTGGTCGTAGAGCGCA
404	TGCGCTCTACGACCAGTTCAACGGTTGATGCGCAAGGAGAGAAGGGATGACAATGATTTGAAACGGTTGAGGGACCTAAATCAAGCGGTCAACAACCTCGTTGAGTTAAAATCAAGAGTTATGGGCGCGA
405	ATCGCACCAGCGTGTCGTTTCAAATCATTGTCATCCCTTCTCTCCTTGCGCATCAACCGTTGAACATTACTGACTTCTGAGAAGTCAAGTCCATGTAATAGAGCCTGGGCATCTTCACTGCGGCTCCTCA
406	TGAGGAGCCGCAGTGAAGATGCCCAGGCTCTATTACATGGACTTGACTTCTCAGAAGTCAGTAATGTTCAACGGTTGATGCGCAAGGAGAGAAGGGATGACAATGATTTGAAACGACACGCTGGTGCGAT
407	TCGCGCCCATAACTCATTACTGACTTCTGAGAAGTCAAGTCCATGTAATAGAGCCTGGGCATCTTTCACCACCTGTAGTTTGATGTTGGAGCAGTAACCAGATAATTCCCTCCTCTGGTCGTAGAGCGCA
408	TGCGCTCTACGACCAGAGGAGGGAATTATCTGGTTACTGCTCCAACATCAAACTACAGGTGGTGAAAGATGCCCAGGCTCTATTACATGGACTTGACTTCTCAGAAGTCAGTAATGAGTTATGGGCGCGA
409	ATCGCACCAGCGTGTTCACCACCTGTAGTTTGATGTTGGAGCAGTAACCAGATAATTCCCTCCTCAATGATTGTGTCCATAGAAAGGACTTTATTTCCTTTGAGGCACTCATCACCACTGCGGCTCCTCA
410	TGAGGAGCCGCAGTGGTGATGAGTGCCTCAAAGGAAATAAAGTCCTTTCTATGGACACAATCATTGAGGAGGGAATTATCTGGTTACTGCTCCAACATCAAACTACAGGTGGTGAACACGCTGGTGCGAT
411	TCGCGCCCATAACTCAATGATTGTGTCCATAGAAAGGACTTTATTTCCTTTGAGGCACTCATCACCAGATTGTTGTGCTGTATGCACGCAGCAGAAATCTGAAGCTGTCTGCCAATGGTCGTAGAGCGCA
412	TGCGCTCTACGACCATTGGCAGACAGCTTCAGATTTCTGCTGCGTGCATACAGCACAACAATCTGGTGATGAGTGCCTCAAAGGAAATAAAGTCCTTTCTATGGACACAATCATTGAGTTATGGGCGCGA
413	ATCGCACCAGCGTGTGCACCGGGGATCCTAGGCAATTTGGTTGTTCTTTTTTGAGACCTTGTGCGCTGAACTCCTCCAAATGGGAAACAAACAAGCCAAGGTCCCAGAATCAAAACACTGCGGCTCCTCA
414	TGAGGAGCCGCAGTGTTTTGATTCTGGGACCTTGGCTTGTTTGTTTCCCATTTGGAGGAGTTCAGCGCACAAGGTCTCAAAAAAGAACAACCAAATTGCCTAGGATCCCCGGTGCACACGCTGGTGCGAT
415	TCGCGCCCATAACTCCTGAACTCCTCCAAATGGGAAACAAACAAGCCAAGGTCCCAGAATCAAAAGACAGCCCGAGAGCCAGCCTAATCCCAGATGCCACACATCTAGGGCCGCATGGTCGTAGAGCGCA
416	TGCGCTCTACGACCATGCGGCCCTAGATGTGTGGCATCTGGGATTAGGCTGGCTCTCGGGCTGTCTTTTGATTCTGGGACCTTGGCTTGTTTGTTTCCCATTTGGAGGAGTTCAGGAGTTATGGGCGCGA
417	ATCGCACCAGCGTGTGACAGCCCGAGAGCCAGCCTAATCCCAGATGCCACACATCTAGGGCCGCAATTCTGTAAGAGTTGCTGGTTCGAAAACAAAGGCCTGGTTGAGTGCAACACACTGCGGCTCCTCA
418	TGAGGAGCCGCAGTGTGTTGCACTCAACCAGGCCTTTGTTTTCGAACCAGCAACTCTTACAGAATTGCGGCCCTAGATGTGTGGCATCTGGGATTAGGCTGGCTCTCGGGCTGTCACACGCTGGTGCGAT
419	TCGCGCCCATAACTCATTCTGTAAGAGTTGCTGGTTCGAAAACAAAGGCCTGGTTGAGTGCAACAACCACTATCTGTGTCTCAACTGCCTCACCTTACTTTTAAGTGTCAGCAACTGGTCGTAGAGCGCA
420	TGCGCTCTACGACCAGTTGCTGACACTTAAAAGTAAGGTGAGGCAGTTGAGACACAGATAGTGGTTGTTGCACTCAACCAGGCCTTTGTTTTCGAACCAGCAACTCTTACAGAATGAGTTATGGGCGCGA
421	ATCGCACCAGCGTGTACCACTATCTGTGTCTCAACTGCCTCACCTTACTTTTAAGTGTCAGCAACAGGTGCCCCATTTGCAAGATGCCTCTCCCCACAAAACTGAGACCATCAGCCACTGCGGCTCCTCA
422	TGAGGAGCCGCAGTGGCTGATGGTCTCAGTTTTGTGGGGAGAGGCATCTTGCAAATGGGGCACCTGTTGCTGACACTTAAAAGTAAGGTGAGGCAGTTGAGACACAGATAGTGGTACACGCTGGTGCGAT
423	TCGCGCCCATAACTCAGGTGCCCCATTTGCAAGATGCCTCTCCCCACAAAACTGAGACCATCAGCCGCTCCAACAGCACCCCCAGCTGGAGCAGCGGACAGCATCAGACCCCCACTGGTCGTAGAGCGCA
424	TGCGCTCTACGACCAGTGGGGGTCTGATGCTGTCCGCTGCTCCAGCTGGGGGTGCTGTTGGAGCGGCTGATGGTCTCAGTTTTGTGGGGAGAGGCATCTTGCAAATGGGGCACCTGAGTTATGGGCGCGA
425	ATCGCACCAGCGTGTCGCTCCAACAGCACCCCCAGCTGGAGCAGCGGACAGCATCAGACCCCCACCTTACAGTCCCTGAACATCCCACCGACCCTCGCCACTCTCATCCTCCCCCCACTGCGGCTCCTCA
426	TGAGGAGCCGCAGTGGGGGGAGGATGAGAGTGGCGAGGGTCGGTGGGATGTTCAGGGACTGTAAGGTGGGGGTCTGATGCTGTCCGCTGCTCCAGCTGGGGGTGCTGTTGGAGCGACACGCTGGTGCGAT
427	TCGCGCCCATAACTCCTTACAGTCCCTGAACATCCCACCGACCCTCGCCACTCTCATCCTCCCCCCGACACCCCCCGGGGGGACCCCCCGCCGGGGGCCCCCCCGGGGGAGCCAATGGTCGTAGAGCGCA
428	TGCGCTCTACGACCATTGGCTCCCCCGGGGGGGCCCCCGGCGGGGGGTCCCCCCGGGGGGTGTCGGGGGGAGGATGAGAGTGGCGAGGGTCGGTGGGATGTTCAGGGACTGTAAGGAGTTATGGGCGCGA
429	ATCGCACCAGCGTGTCGACACCCCCCGGGGGGACCCCCCGCCGGGGGCCCCCCCGGGGGAGCCAACCATCACCAGGAGACTACTCAATGTCTTCGATGCATTCATCCTTCCTAGTCACTGCGGCTCCTCA
430	TGAGGAGCCGCAGTGACTAGGAAGGATGAATGCATCGAAGACATTGAGTAGTCTCCTGGTGATGGTTGGCTCCCCCGGGGGGGCCCCCGGCGGGGGGTCCCCCCGGGGGGTGTCGACACGCTGGTGCGAT
431	TCGCGCCCATAACTCCCATCACCAGGAGACTACTCAATGTCTTCGATGCATTCATCCTTCCTAGTCAACTCCTCACATGTTCTGCCCTTCAGTCTCAATTTACCACCACTTGACTTGGTCGTAGAGCGCA
432	TGCGCTCTACGACCAAGTCAAGTGGTGGTAAATTGAGACTGAAGGGCAGAACATGTGAGGAGTTGACTAGGAAGGATGAATGCATCGAAGACATTGAGTAGTCTCCTGGTGATGGGAGTTATGGGCGCGA
433	ATCGCACCAGCGTGTCAACTCCTCACATGTTCTGCCCTTCAGTCTCAATTTACCACCACTTGACTGTACCATCACCTTCCCCTTTGACTTACTATAACAGAGTGCATAACCTTTGCACTGCGGCTCCTCA
434	TGAGGAGCCGCAGTGCAAAGGTTATGCACTCTGTTATAGTAAGTCAAAGGGGAAGGTGATGGTACAGTCAAGTGGTGGTAAATTGAGACTGAAGGGCAGAACATGTGAGGAGTTGACACGCTGGTGCGAT
435	TCGCGCCCATAACTCGTACCATCACCTTCCCCTTTGACTTACTATAACAGAGTGCATAACCTTTGAACTCCACCCAGTTGTCCACTGCCTCAAGAACCGCACTCAAGATCCCCTCTGGTCGTAGAGCGCA
436	TGCGCTCTACGACCAGAGGGGATCTTGAGTGCGGTTCTTGAGGCAGTGGACAACTGGGTGGAGTTCAAAGGTTATGCACTCTGTTATAGTAAGTCAAAGGGGAAGGTGATGGTACGAGTTATGGGCGCGA
437	ATCGCACCAGCGTGTAACTCCACCCAGTTGTCCACTGCCTCAAGAACCGCACTCAAGATCCCCTCATAATTCGGCGCTGCAGCCCTAAGTGTGGAGACAATGTCCACCCCTGACCCACTGCGGCTCCTCA
438	TGAGGAGCCGCAGTGGGTCAGGGGTGGACATTGTCTCCACACTTAGGGCTGCAGCGCCGAATTATGAGGGGATCTTGAGTGCGGTTCTTGAGGCAGTGGACAACTGGGTGGAGTTACACGCTGGTGCGAT
439	TCGCGCCCATAACTCATAATTCGGCGCTGCAGCCCTAAGTGTGGAGACAATGTCCACCCCTGACCATTGCACCCTTAACCCCAGCCTATCTATCATCATGTCACTCAATGCCTCATGGTCGTAGAGCGCA
440	TGCGCTCTACGACCATGAGGCATTGAGTGACATGATGATAGATAGGCTGGGGTTAAGGGTGCAATGGTCAGGGGTGGACATTGTCTCCACACTTAGGGCTGCAGCGCCGAATTATGAGTTATGGGCGCGA
441	ATCGCACCAGCGTGTATTGCACCCTTAACCCCAGCCTATCTATCATCATGTCACTCAATGCCTCAGTCAGCAGGTCAGACGAAGTGTCCCCAACCTCTCTTATAAATACTTCAAGCACTGCGGCTCCTCA
442	TGAGGAGCCGCAGTGCTTGAAGTATTTATAAGAGAGGTTGGGGACACTTCGTCTGACCTGCTGACTGAGGCATTGAGTGACATGATGATAGATAGGCTGGGGTTAAGGGTGCAATACACGCTGGTGCGAT
443	TCGCGCCCATAACTCGTCAGCAGGTCAGACGAAGTGTCCCCAACCTCTCTTATAAATACTTCAAGATCCTGGTCTTGTATAACAGGTGTAAAGGATGCCAATTTCCTCCCACATTTGGTCGTAGAGCGCA
444	TGCGCTCTACGACCAAATGTGGGAGGAAATTGGCATCCTTTACACCTGTTATACAAGACCAGGATCTTGAAGTATTTATAAGAGAGGTTGGGGACACTTCGTCTGACCTGCTGACGAGTTATGGGCGCGA
445	ATCGCACCAGCGTGTATCCTGGTCTTGTATAACAGGTGTAAAGGATGCCAATTTCCTCCCACATTCCCACAAGCCTCCCCTATGCACAACTAGAGGGGCTGGTTCAGTGCAAGGACACTGCGGCTCCTCA
446	TGAGGAGCCGCAGTGTCCTTGCACTGAACCAGCCCCTCTAGTTGTGCATAGGGGAGGCTTGTGGGAATGTGGGAGGAAATTGGCATCCTTTACACCTGTTATACAAGACCAGGATACACGCTGGTGCGAT
447	TCGCGCCCATAACTCCCCACAAGCCTCCCCTATGCACAACTAGAGGGGCTGGTTCAGTGCAAGGACCCACCAATACAAAGTCATACTCCGTAAACTGCAGCTTTTCCATATCAACTGGTCGTAGAGCGCA
448	TGCGCTCTACGACCAGTTGATATGGAAAAGCTGCAGTTTACGGAGTATGACTTTGTATTGGTGGGTCCTTGCACTGAACCAGCCCCTCTAGTTGTGCATAGGGGAGGCTTGTGGGGAGTTATGGGCGCGA
449	ATCGCACCAGCGTGTCCCACCAATACAAAGTCATACTCCGTAAACTGCAGCTTTTCCATATCAACAACAATCTCAACAGGGGTCACATGCCCTAGTTGATTTGTGTCAATTAAAACACTGCGGCTCCTCA
450	TGAGGAGCCGCAGTGTTTTAATTGACACAAATCAACTAGGGCATGTGACCCCTGTTGAGATTGTTGTTGATATGGAAAAGCTGCAGTTTACGGAGTATGACTTTGTATTGGTGGGACACGCTGGTGCGAT
451	TCGCGCCCATAACTCAACAATCTCAACAGGGGTCACATGCCCTAGTTGATTTGTGTCAATTAAAAACTCATTAATGATCTCGGTGTCAACATACCATGCTGATTTGCCCTTGAAATGGTCGTAGAGCGCA
452	TGCGCTCTACGACCATTTCAAGGGCAAATCAGCATGGTATGTTGACACCGAGATCATTAATGAGTTTTTAATTGACACAAATCAACTAGGGCATGTGACCCCTGTTGAGATTGTTGAGTTATGGGCGCGA
453	ATCGCACCAGCGTGTACTCATTAATGATCTCGGTGTCAACATACCATGCTGATTTGCCCTTGAAAGTAGGTCCTGACAAAACCAGTCTCCAACAGTCTGACAAAACACACGGACTCACTGCGGCTCCTCA
454	TGAGGAGCCGCAGTGAGTCCGTGTGTTTTGTCAGACTGTTGGAGACTGGTTTTGTCAGGACCTACTTTCAAGGGCAAATCAGCATGGTATGTTGACACCGAGATCATTAATGAGTACACGCTGGTGCGAT
455	TCGCGCCCATAACTCGTAGGTCCTGACAAAACCAGTCTCCAACAGTCTGACAAAACACACGGACTCACTGCACCTGAGTACATAACGGTTACATCATGTACTAAATACTTGGCCTTGGTCGTAGAGCGCA
456	TGCGCTCTACGACCAAGGCCAAGTATTTAGTACATGATGTAACCGTTATGTACTCAGGTGCAGTGAGTCCGTGTGTTTTGTCAGACTGTTGGAGACTGGTTTTGTCAGGACCTACGAGTTATGGGCGCGA
457	ATCGCACCAGCGTGTCACTGCACCTGAGTACATAACGGTTACATCATGTACTAAATACTTGGCCTGTTGGTTCATTGAGCCAACATACTCAAGGTGGATGGCAAAGCTTTCCTTACACTGCGGCTCCTCA
458	TGAGGAGCCGCAGTGTAAGGAAAGCTTTGCCATCCACCTTGAGTATGTTGGCTCAATGAACCAACAGGCCAAGTATTTAGTACATGATGTAACCGTTATGTACTCAGGTGCAGTGACACGCTGGTGCGAT
459	TCGCGCCCATAACTCGTTGGTTCATTGAGCCAACATACTCAAGGTGGATGGCAAAGCTTTCCTTAAAACTAGCATCTTGACTCTTAATACGGAACCTCACTGTCTGACTCAGTTTTGGTCGTAGAGCGCA
460	TGCGCTCTACGACCAAAACTGAGTCAGACAGTGAGGTTCCGTATTAAGAGTCAAGATGCTAGTTTTAAGGAAAGCTTTGCCATCCACCTTGAGTATGTTGGCTCAATGAACCAACGAGTTATGGGCGCGA
461	ATCGCACCAGCGTGTAAACTAGCATCTTGACTCTTAATACGGAACCTCACTGTCTGACTCAGTTTTGCAGATCCTGAAGGTAGTGAAGCTACGGCATCAAAGAAGTCCTCCAATGCACTGCGGCTCCTCA
462	TGAGGAGCCGCAGTGCATTGGAGGACTTCTTTGATGCCGTAGCTTCACTACCTTCAGGATCTGCAAAACTGAGTCAGACAGTGAGGTTCCGTATTAAGAGTCAAGATGCTAGTTTACACGCTGGTGCGAT
463	TCGCGCCCATAACTCTGCAGATCCTGAAGGTAGTGAAGCTACGGCATCAAAGAAGTCCTCCAATGAGTTAAATTTAGGATCAACTAAACCTGATGCAATCAATTGATTTTGATTGTGGTCGTAGAGCGCA
464	TGCGCTCTACGACCACAATCAAAATCAATTGATTGCATCAGGTTTAGTTGATCCTAAATTTAACTCATTGGAGGACTTCTTTGATGCCGTAGCTTCACTACCTTCAGGATCTGCAGAGTTATGGGCGCGA
465	ATCGCACCAGCGTGTAGTTAAATTTAGGATCAACTAAACCTGATGCAATCAATTGATTTTGATTGAATCTAGCTGGCTCAATATCATAGTCTATCCAAGCATAACCCATCATCAGCACTGCGGCTCCTCA
466	TGAGGAGCCGCAGTGCTGATGATGGGTTATGCTTGGATAGACTATGATATTGAGCCAGCTAGATTCAATCAAAATCAATTGATTGCATCAGGTTTAGTTGATCCTAAATTTAACTACACGCTGGTGCGAT
467	TCGCGCCCATAACTCAATCTAGCTGGCTCAATATCATAGTCTATCCAAGCATAACCCATCATCAGATCATGTTTAAACATTGGCCTTTCAACACCTTTGTGAATAACTTTCTCTATGGTCGTAGAGCGCA
468	TGCGCTCTACGACCATAGAGAAAGTTATTCACAAAGGTGTTGAAAGGCCAATGTTTAAACATGATCTGATGATGGGTTATGCTTGGATAGACTATGATATTGAGCCAGCTAGATTGAGTTATGGGCGCGA
469	ATCGCACCAGCGTGTATCATGTTTAAACATTGGCCTTTCAACACCTTTGTGAATAACTTTCTCTACAAATGAAGAGAATGGACCCATTCTCTGCAACCCCTCACCCTCTGGAACTCACTGCGGCTCCTCA
470	TGAGGAGCCGCAGTGAGTTCCAGAGGGTGAGGGGTTGCAGAGAATGGGTCCATTCTCTTCATTTGTAGAGAAAGTTATTCACAAAGGTGTTGAAAGGCCAATGTTTAAACATGATACACGCTGGTGCGAT
471	TCGCGCCCATAACTCCAAATGAAGAGAATGGACCCATTCTCTGCAACCCCTCACCCTCTGGAACTGATGTCTTGTGTGGAAACCACGTGAAGGACCCCAATGTTCTTGTAGTCGCTGGTCGTAGAGCGCA
472	TGCGCTCTACGACCAGCGACTACAAGAACATTGGGGTCCTTCACGTGGTTTCCACACAAGACATCAGTTCCAGAGGGTGAGGGGTTGCAGAGAATGGGTCCATTCTCTTCATTTGGAGTTATGGGCGCGA
473	ATCGCACCAGCGTGTGATGTCTTGTGTGGAAACCACGTGAAGGACCCCAATGTTCTTGTAGTCGCAACAAATGGTCTCACATAAGACTCAAAATAGATCTGCCTCATGAAATTGTCACTGCGGCTCCTCA
474	TGAGGAGCCGCAGTGACAATTTCATGAGGCAGATCTATTTTGAGTCTTATGTGAGACCATTTGTTGCGACTACAAGAACATTGGGGTCCTTCACGTGGTTTCCACACAAGACATCACACGCTGGTGCGAT
475	TCGCGCCCATAACTCAACAAATGGTCTCACATAAGACTCAAAATAGATCTGCCTCATGAAATTGTCAACAGCATCACTAGTACTCACTACTCTTTCCTCCACCATGGGTTCATGTTGGTCGTAGAGCGCA
476	TGCGCTCTACGACCAACATGAACCCATGGTGGAGGAAAGAGTAGTGAGTACTAGTGATGCTGTTGACAATTTCATGAGGCAGATCTATTTTGAGTCTTATGTGAGACCATTTGTTGAGTTATGGGCGCGA
477	ATCGCACCAGCGTGTCAACAGCATCACTAGTACTCACTACTCTTTCCTCCACCATGGGTTCATGTGTCCTACTGTGAGACAACCTCAATTCAGATGACAACACAATGTAATGTTCCACTGCGGCTCCTCA
478	TGAGGAGCCGCAGTGGAACATTACATTGTGTTGTCATCTGAATTGAGGTTGTCTCACAGTAGGACACATGAACCCATGGTGGAGGAAAGAGTAGTGAGTACTAGTGATGCTGTTGACACGCTGGTGCGAT
479	TCGCGCCCATAACTCGTCCTACTGTGAGACAACCTCAATTCAGATGACAACACAATGTAATGTTCCTCTCTTTTCCATTTCACTATATGTGAGACAAGAGACAAGGCTTCACAGTTGGTCGTAGAGCGCA
480	TGCGCTCTACGACCAACTGTGAAGCCTTGTCTCTTGTCTCACATATAGTGAAATGGAAAAGAGAGGAACATTACATTGTGTTGTCATCTGAATTGAGGTTGTCTCACAGTAGGACGAGTTATGGGCGCGA
481	ATCGCACCAGCGTGTCTCTCTTTTCCATTTCACTATATGTGAGACAAGAGACAAGGCTTCACAGTTAACATCCAACGCCACACAGAGATCTAAAAATTTTATTCTAGGTGACCACCACTGCGGCTCCTCA
482	TGAGGAGCCGCAGTGGTGGTCACCTAGAATAAAATTTTTAGATCTCTGTGTGGCGTTGGATGTTAACTGTGAAGCCTTGTCTCTTGTCTCACATATAGTGAAATGGAAAAGAGAGACACGCTGGTGCGAT
483	TCGCGCCCATAACTCTAACATCCAACGCCACACAGAGATCTAAAAATTTTATTCTAGGTGACCACTTCATTTTAGTTGACGCTAGATCACTCATGAATGGTAATATGTGCTTCTCTGGTCGTAGAGCGCA
484	TGCGCTCTACGACCAGAGAAGCACATATTACCATTCATGAGTGATCTAGCGTCAACTAAAATGAAGTGGTCACCTAGAATAAAATTTTTAGATCTCTGTGTGGCGTTGGATGTTAGAGTTATGGGCGCGA
485	ATCGCACCAGCGTGTTTCATTTTAGTTGACGCTAGATCACTCATGAATGGTAATATGTGCTTCTCAAACACTGATGGGTACAGCCTTCTCAAAGAATGAATGATGTGATTCAAACCACTGCGGCTCCTCA
486	TGAGGAGCCGCAGTGGTTTGAATCACATCATTCATTCTTTGAGAAGGCTGTACCCATCAGTGTTTGAGAAGCACATATTACCATTCATGAGTGATCTAGCGTCAACTAAAATGAAACACGCTGGTGCGAT
487	TCGCGCCCATAACTCAAACACTGATGGGTACAGCCTTCTCAAAGAATGAATGATGTGATTCAAACCAACCCTATCCTCCAATAGTTTTGATGCAGTTGGCTTTAAAGGAAAATAGTGGTCGTAGAGCGCA
488	TGCGCTCTACGACCACTATTTTCCTTTAAAGCCAACTGCATCAAAACTATTGGAGGATAGGGTTGGTTTGAATCACATCATTCATTCTTTGAGAAGGCTGTACCCATCAGTGTTTGAGTTATGGGCGCGA
489	ATCGCACCAGCGTGTCAACCCTATCCTCCAATAGTTTTGATGCAGTTGGCTTTAAAGGAAAATAGTCACAAGGGTTATGCTTGAAAAAATCCAACACCTTAACTGTCTTAGGTTCCACTGCGGCTCCTCA
490	TGAGGAGCCGCAGTGGAACCTAAGACAGTTAAGGTGTTGGATTTTTTCAAGCATAACCCTTGTGACTATTTTCCTTTAAAGCCAACTGCATCAAAACTATTGGAGGATAGGGTTGACACGCTGGTGCGAT
491	TCGCGCCCATAACTCTCACAAGGGTTATGCTTGAAAAAATCCAACACCTTAACTGTCTTAGGTTCTCCTAAGACCCATGCACCCAGTTCTATTGCAGTTGATAAGGAGATACACATGGTCGTAGAGCGCA
492	TGCGCTCTACGACCATGTGTATCTCCTTATCAACTGCAATAGAACTGGGTGCATGGGTCTTAGGAGAACCTAAGACAGTTAAGGTGTTGGATTTTTTCAAGCATAACCCTTGTGAGAGTTATGGGCGCGA
493	ATCGCACCAGCGTGTTCCTAAGACCCATGCACCCAGTTCTATTGCAGTTGATAAGGAGATACACATATAATCCCATAACAAGGGTCTGAAATAACTGACCACACTTTCACTTTTACACTGCGGCTCCTCA
494	TGAGGAGCCGCAGTGTAAAAGTGAAAGTGTGGTCAGTTATTTCAGACCCTTGTTATGGGATTATATGTGTATCTCCTTATCAACTGCAATAGAACTGGGTGCATGGGTCTTAGGAACACGCTGGTGCGAT
495	TCGCGCCCATAACTCTATAATCCCATAACAAGGGTCTGAAATAACTGACCACACTTTCACTTTTACTCCTATTTCTAAGTTCTAGTGGTACCTGCCAATATTGGATGCCATTAGATGGTCGTAGAGCGCA
496	TGCGCTCTACGACCATCTAATGGCATCCAATATTGGCAGGTACCACTAGAACTTAGAAATAGGAGTAAAAGTGAAAGTGTGGTCAGTTATTTCAGACCCTTGTTATGGGATTATAGAGTTATGGGCGCGA
497	ATCGCACCAGCGTGTCTCCTATTTCTAAGTTCTAGTGGTACCTGCCAATATTGGATGCCATTAGAATTTGTTAACAATTTGATTCCCTTGACATCAGAAATCATAGACTGAATGGCACTGCGGCTCCTCA
498	TGAGGAGCCGCAGTGCCATTCAGTCTATGATTTCTGATGTCAAGGGAATCAAATTGTTAACAAATTCTAATGGCATCCAATATTGGCAGGTACCACTAGAACTTAGAAATAGGAGACACGCTGGTGCGAT
499	TCGCGCCCATAACTCATTTGTTAACAATTTGATTCCCTTGACATCAGAAATCATAGACTGAATGGACTTAATATACAGATTCTCTTTATTTGGTCCCCGAACACATTTGCTACCCTGGTCGTAGAGCGCA
500	TGCGCTCTACGACCAGGGTAGCAAATGTGTTCGGGGACCAAATAAAGAGAATCTGTATATTAAGTCCATTCAGTCTATGATTTCTGATGTCAAGGGAATCAAATTGTTAACAAATGAGTTATGGGCGCGA
501	ATCGCACCAGCGTGTACTTAATATACAGATTCTCTTTATTTGGTCCCCGAACACATTTGCTACCCAATGTTCTGCATAATCCCACAAAGCCAGATGCAATGGAACTCTGGAATGCCACTGCGGCTCCTCA
502	TGAGGAGCCGCAGTGGCATTCCAGAGTTCCATTGCATCTGGCTTTGTGGGATTATGCAGAACATTGGGTAGCAAATGTGTTCGGGGACCAAATAAAGAGAATCTGTATATTAAGTACACGCTGGTGCGAT
503	TCGCGCCCATAACTCAATGTTCTGCATAATCCCACAAAGCCAGATGCAATGGAACTCTGGAATGCAGACTTGTTGATAGCTTCAGATAGCAATTTTTGCGCACCTCGAGTGAAAGTGGTCGTAGAGCGCA
504	TGCGCTCTACGACCACTTTCACTCGAGGTGCGCAAAAATTGCTATCTGAAGCTATCAACAAGTCTGCATTCCAGAGTTCCATTGCATCTGGCTTTGTGGGATTATGCAGAACATTGAGTTATGGGCGCGA
505	ATCGCACCAGCGTGTAGACTTGTTGATAGCTTCAGATAGCAATTTTTGCGCACCTCGAGTGAAAGTGGAAGACAACTTATTTTGGATTGTTTTGACAATGGTAGGAATCTTCTCACACTGCGGCTCCTCA
506	TGAGGAGCCGCAGTGTGAGAAGATTCCTACCATTGTCAAAACAATCCAAAATAAGTTGTCTTCCACTTTCACTCGAGGTGCGCAAAAATTGCTATCTGAAGCTATCAACAAGTCTACACGCTGGTGCGAT
507	TCGCGCCCATAACTCTGGAAGACAACTTATTTTGGATTGTTTTGACAATGGTAGGAATCTTCTCATCATCTAAGTTCACAGCACCTGAGTATATTATCTTTTGTCTCAACACCATTGGTCGTAGAGCGCA
508	TGCGCTCTACGACCAATGGTGTTGAGACAAAAGATAATATACTCAGGTGCTGTGAACTTAGATGATGAGAAGATTCCTACCATTGTCAAAACAATCCAAAATAAGTTGTCTTCCAGAGTTATGGGCGCGA
509	ATCGCACCAGCGTGTTCATCTAAGTTCACAGCACCTGAGTATATTATCTTTTGTCTCAACACCATTCTTAAAGGATGATGCGCAGCCAAATTCAACCAAGAATACTCAAGATCAGCACTGCGGCTCCTCA
510	TGAGGAGCCGCAGTGCTGATCTTGAGTATTCTTGGTTGAATTTGGCTGCGCATCATCCTTTAAGAATGGTGTTGAGACAAAAGATAATATACTCAGGTGCTGTGAACTTAGATGAACACGCTGGTGCGAT
511	TCGCGCCCATAACTCTCTTAAAGGATGATGCGCAGCCAAATTCAACCAAGAATACTCAAGATCAGACTCTGATGGGGGCTCAACATCCAACAGCTCACAAAGATTTCTTAGTGAATGGTCGTAGAGCGCA
512	TGCGCTCTACGACCATTCACTAAGAAATCTTTGTGAGCTGTTGGATGTTGAGCCCCCATCAGAGTCTGATCTTGAGTATTCTTGGTTGAATTTGGCTGCGCATCATCCTTTAAGAGAGTTATGGGCGCGA
513	ATCGCACCAGCGTGTACTCTGATGGGGGCTCAACATCCAACAGCTCACAAAGATTTCTTAGTGAAGAAAGGTGCTCACTAGACAAATAGTTTGTTGTGAACTCTTCATGGAGTTGCACTGCGGCTCCTCA
514	TGAGGAGCCGCAGTGCAACTCCATGAAGAGTTCACAACAAACTATTTGTCTAGTGAGCACCTTTCTTCACTAAGAAATCTTTGTGAGCTGTTGGATGTTGAGCCCCCATCAGAGTACACGCTGGTGCGAT
515	TCGCGCCCATAACTCGAAAGGTGCTCACTAGACAAATAGTTTGTTGTGAACTCTTCATGGAGTTGACCAGTCTTCAACCTATTGTACAGCTTTCTCAACATAGATCTAATCCTGCTGGTCGTAGAGCGCA
516	TGCGCTCTACGACCAGCAGGATTAGATCTATGTTGAGAAAGCTGTACAATAGGTTGAAGACTGGTCAACTCCATGAAGAGTTCACAACAAACTATTTGTCTAGTGAGCACCTTTCGAGTTATGGGCGCGA
517	ATCGCACCAGCGTGTACCAGTCTTCAACCTATTGTACAGCTTTCTCAACATAGATCTAATCCTGCTGCAAGCATGAGGAATCAATCCCTCTATTTGCCTCATAATTCTATAACTACACTGCGGCTCCTCA
518	TGAGGAGCCGCAGTGTAGTTATAGAATTATGAGGCAAATAGAGGGATTGATTCCTCATGCTTGCAGCAGGATTAGATCTATGTTGAGAAAGCTGTACAATAGGTTGAAGACTGGTACACGCTGGTGCGAT
519	TCGCGCCCATAACTCTGCAAGCATGAGGAATCAATCCCTCTATTTGCCTCATAATTCTATAACTACGGTTGCCGTCCACCCAGTCTCTGACATCTGTCTCGCAATTCAATAAGAATGGTCGTAGAGCGCA
520	TGCGCTCTACGACCATTCTTATTGAATTGCGAGACAGATGTCAGAGACTGGGTGGACGGCAACCGTAGTTATAGAATTATGAGGCAAATAGAGGGATTGATTCCTCATGCTTGCAGAGTTATGGGCGCGA
521	ATCGCACCAGCGTGTCGGTTGCCGTCCACCCAGTCTCTGACATCTGTCTCGCAATTCAATAAGAATGGGTCAATAGGGTATCTTGCATATTGTAATAGACTTAAGGTTCTTTTCTCACTGCGGCTCCTCA
522	TGAGGAGCCGCAGTGAGAAAAGAACCTTAAGTCTATTACAATATGCAAGATACCCTATTGACCCATTCTTATTGAATTGCGAGACAGATGTCAGAGACTGGGTGGACGGCAACCGACACGCTGGTGCGAT
523	TCGCGCCCATAACTCTGGGTCAATAGGGTATCTTGCATATTGTAATAGACTTAAGGTTCTTTTCTGTATCAAATTGCATAAGTGAACAGGGACACCATTTGCAACCGACTGATCATGGTCGTAGAGCGCA
524	TGCGCTCTACGACCATGATCAGTCGGTTGCAAATGGTGTCCCTGTTCACTTATGCAATTTGATACAGAAAAGAACCTTAAGTCTATTACAATATGCAAGATACCCTATTGACCCAGAGTTATGGGCGCGA
525	ATCGCACCAGCGTGTGTATCAAATTGCATAAGTGAACAGGGACACCATTTGCAACCGACTGATCAATGATCGTGTCAATTGTTTCTGCCAGTTGATGTGGCTCTTTACACTTTATCACTGCGGCTCCTCA
526	TGAGGAGCCGCAGTGATAAAGTGTAAAGAGCCACATCAACTGGCAGAAACAATTGACACGATCATTGATCAGTCGGTTGCAAATGGTGTCCCTGTTCACTTATGCAATTTGATACACACGCTGGTGCGAT
527	TCGCGCCCATAACTCATGATCGTGTCAATTGTTTCTGCCAGTTGATGTGGCTCTTTACACTTTATATTGTGAAGAGCTGCTGCAACGAACTTTGTCAATAATGGCACTTCATCTCTGGTCGTAGAGCGCA
528	TGCGCTCTACGACCAGAGATGAAGTGCCATTATTGACAAAGTTCGTTGCAGCAGCTCTTCACAATATAAAGTGTAAAGAGCCACATCAACTGGCAGAAACAATTGACACGATCATGAGTTATGGGCGCGA
529	ATCGCACCAGCGTGTATTGTGAAGAGCTGCTGCAACGAACTTTGTCAATAATGGCACTTCATCTCCCCAAACAAAAAATCTAGATTTAAACTCTGCAACAAACCTACCAATGACACACTGCGGCTCCTCA
530	TGAGGAGCCGCAGTGTGTCATTGGTAGGTTTGTTGCAGAGTTTAAATCTAGATTTTTTGTTTGGGGAGATGAAGTGCCATTATTGACAAAGTTCGTTGCAGCAGCTCTTCACAATACACGCTGGTGCGAT
531	TCGCGCCCATAACTCCCCAAACAAAAAATCTAGATTTAAACTCTGCAACAAACCTACCAATGACACTCTTAGGGCTCACAAACTTATTAAGTTGATCACTCATATAATAGTGGAATGGTCGTAGAGCGCA
532	TGCGCTCTACGACCATTCCACTATTATATGAGTGATCAACTTAATAAGTTTGTGAGCCCTAAGAGTGTCATTGGTAGGTTTGTTGCAGAGTTTAAATCTAGATTTTTTGTTTGGGGAGTTATGGGCGCGA
533	ATCGCACCAGCGTGTCTCTTAGGGCTCACAAACTTATTAAGTTGATCACTCATATAATAGTGGAACTCTAATAGAGTCTTAAATTCTTCTGGGTCTCTTTGCAAAAGTTCTGTGACACTGCGGCTCCTCA
534	TGAGGAGCCGCAGTGTCACAGAACTTTTGCAAAGAGACCCAGAAGAATTTAAGACTCTATTAGAGTTCCACTATTATATGAGTGATCAACTTAATAAGTTTGTGAGCCCTAAGAGACACGCTGGTGCGAT
535	TCGCGCCCATAACTCCTCTAATAGAGTCTTAAATTCTTCTGGGTCTCTTTGCAAAAGTTCTGTGAGAGATTGATCAAAGAGAGAAATTTGATCATCACTAGAGGTATAAGCATCTTGGTCGTAGAGCGCA
536	TGCGCTCTACGACCAAGATGCTTATACCTCTAGTGATGATCAAATTTCTCTCTTTGATCAATCTCTCACAGAACTTTTGCAAAGAGACCCAGAAGAATTTAAGACTCTATTAGAGGAGTTATGGGCGCGA
537	ATCGCACCAGCGTGTGAGATTGATCAAAGAGAGAAATTTGATCATCACTAGAGGTATAAGCATCTATTGTACCACCACATATACAACTGATAGCATAATTAATGAACCTCTCTGACACTGCGGCTCCTCA
538	TGAGGAGCCGCAGTGTCAGAGAGGTTCATTAATTATGCTATCAGTTGTATATGTGGTGGTACAATAGATGCTTATACCTCTAGTGATGATCAAATTTCTCTCTTTGATCAATCTCACACGCTGGTGCGAT
539	TCGCGCCCATAACTCATTGTACCACCACATATACAACTGATAGCATAATTAATGAACCTCTCTGAAATAAGGGCATAGAAATCTGATGTGTTGTGTAATATTCCTTGACCCATGTTGGTCGTAGAGCGCA
540	TGCGCTCTACGACCAACATGGGTCAAGGAATATTACACAACACATCAGATTTCTATGCCCTTATTTCAGAGAGGTTCATTAATTATGCTATCAGTTGTATATGTGGTGGTACAATGAGTTATGGGCGCGA
541	ATCGCACCAGCGTGTAATAAGGGCATAGAAATCTGATGTGTTGTGTAATATTCCTTGACCCATGTCAAGTATTGAACTGATGTGAGAAGGCACTACACCGACTTGGAAGTTAGAGCACTGCGGCTCCTCA
542	TGAGGAGCCGCAGTGCTCTAACTTCCAAGTCGGTGTAGTGCCTTCTCACATCAGTTCAATACTTGACATGGGTCAAGGAATATTACACAACACATCAGATTTCTATGCCCTTATTACACGCTGGTGCGAT
543	TCGCGCCCATAACTCCAAGTATTGAACTGATGTGAGAAGGCACTACACCGACTTGGAAGTTAGAGTAAAAGAAATCTTCTGTTATTGACTGTTTGGTTTTCTTCCTTAACCCTAGTGGTCGTAGAGCGCA
544	TGCGCTCTACGACCACTAGGGTTAAGGAAGAAAACCAAACAGTCAATAACAGAAGATTTCTTTTACTCTAACTTCCAAGTCGGTGTAGTGCCTTCTCACATCAGTTCAATACTTGGAGTTATGGGCGCGA
545	ATCGCACCAGCGTGTTAAAAGAAATCTTCTGTTATTGACTGTTTGGTTTTCTTCCTTAACCCTAGTTGAGCTTTAATGAAGGACTTCATCATAGCTGTCACTACATTAATAGGTACACTGCGGCTCCTCA
546	TGAGGAGCCGCAGTGTACCTATTAATGTAGTGACAGCTATGATGAAGTCCTTCATTAAAGCTCAACTAGGGTTAAGGAAGAAAACCAAACAGTCAATAACAGAAGATTTCTTTTAACACGCTGGTGCGAT
547	TCGCGCCCATAACTCTTGAGCTTTAATGAAGGACTTCATCATAGCTGTCACTACATTAATAGGTATTTCCACCATTTTGTGCATATGCCACATAAGTAGGGTTGAGAGATAGTCCTGGTCGTAGAGCGCA
548	TGCGCTCTACGACCAGGACTATCTCTCAACCCTACTTATGTGGCATATGCACAAAATGGTGGAAATACCTATTAATGTAGTGACAGCTATGATGAAGTCCTTCATTAAAGCTCAAGAGTTATGGGCGCGA
549	ATCGCACCAGCGTGTTTTCCACCATTTTGTGCATATGCCACATAAGTAGGGTTGAGAGATAGTCCCTCCCTTTAATGTCAGCCTGCAGGTCCTTTGAAAGGAAAATTAAATTCTGCACTGCGGCTCCTCA
550	TGAGGAGCCGCAGTGCAGAATTTAATTTTCCTTTCAAAGGACCTGCAGGCTGACATTAAAGGGAGGGACTATCTCTCAACCCTACTTATGTGGCATATGCACAAAATGGTGGAAAACACGCTGGTGCGAT
551	TCGCGCCCATAACTCCTCCCTTTAATGTCAGCCTGCAGGTCCTTTGAAAGGAAAATTAAATTCTGCAAGACAGTCAAGAATAAAAATGGACACATCATTGGGCCCCATTTGCTATTGGTCGTAGAGCGCA
552	TGCGCTCTACGACCAATAGCAAATGGGGCCCAATGATGTGTCCATTTTTATTCTTGACTGTCTTGCAGAATTTAATTTTCCTTTCAAAGGACCTGCAGGCTGACATTAAAGGGAGGAGTTATGGGCGCGA
553	ATCGCACCAGCGTGTCAAGACAGTCAAGAATAAAAATGGACACATCATTGGGCCCCATTTGCTATGATCCATGCTATAGGACACATGTGCCAATGAGACATTCAATTTCATGGAGCACTGCGGCTCCTCA
554	TGAGGAGCCGCAGTGCTCCATGAAATTGAATGTCTCATTGGCACATGTGTCCTATAGCATGGATCATAGCAAATGGGGCCCAATGATGTGTCCATTTTTATTCTTGACTGTCTTGACACGCTGGTGCGAT
555	TCGCGCCCATAACTCGATCCATGCTATAGGACACATGTGCCAATGAGACATTCAATTTCATGGAGAGGATGGCATTTTCAAATTCCTTCTCGTTGTTCAGGCAACTCCCTGATAATGGTCGTAGAGCGCA
556	TGCGCTCTACGACCATTATCAGGGAGTTGCCTGAACAACGAGAAGGAATTTGAAAATGCCATCCTCTCCATGAAATTGAATGTCTCATTGGCACATGTGTCCTATAGCATGGATCGAGTTATGGGCGCGA
557	ATCGCACCAGCGTGTAGGATGGCATTTTCAAATTCCTTCTCGTTGTTCAGGCAACTCCCTGATAACTGTAGGCTTATAGCTTCAAAGTAATCCTCTATAAGTCTAGTGAACATCTCACTGCGGCTCCTCA
558	TGAGGAGCCGCAGTGAGATGTTCACTAGACTTATAGAGGATTACTTTGAAGCTATAAGCCTACAGTTATCAGGGAGTTGCCTGAACAACGAGAAGGAATTTGAAAATGCCATCCTACACGCTGGTGCGAT
559	TCGCGCCCATAACTCCTGTAGGCTTATAGCTTCAAAGTAATCCTCTATAAGTCTAGTGAACATCTTTGTCCTAAGATCACCAATATATAATTCTCTGTTGCCACCCACTTGTTCTTGGTCGTAGAGCGCA
560	TGCGCTCTACGACCAAGAACAAGTGGGTGGCAACAGAGAATTATATATTGGTGATCTTAGGACAAAGATGTTCACTAGACTTATAGAGGATTACTTTGAAGCTATAAGCCTACAGGAGTTATGGGCGCGA
561	ATCGCACCAGCGTGTTTGTCCTAAGATCACCAATATATAATTCTCTGTTGCCACCCACTTGTTCTTTATATGACAAAGAAAACTTAAGCCTTCCCGTATCAGGTCCTACTGAGTCCACTGCGGCTCCTCA
562	TGAGGAGCCGCAGTGGACTCAGTAGGACCTGATACGGGAAGGCTTAAGTTTTCTTTGTCATATAAAGAACAAGTGGGTGGCAACAGAGAATTATATATTGGTGATCTTAGGACAAACACGCTGGTGCGAT
563	TCGCGCCCATAACTCTTATATGACAAAGAAAACTTAAGCCTTCCCGTATCAGGTCCTACTGAGTCATAAGATTGTGGCGACTCCTGGCTATAGAAACACAAATTCTTTAACATTGTGGTCGTAGAGCGCA
564	TGCGCTCTACGACCACAATGTTAAAGAATTTGTGTTTCTATAGCCAGGAGTCGCCACAATCTTATGACTCAGTAGGACCTGATACGGGAAGGCTTAAGTTTTCTTTGTCATATAAGAGTTATGGGCGCGA
565	ATCGCACCAGCGTGTATAAGATTGTGGCGACTCCTGGCTATAGAAACACAAATTCTTTAACATTGCTGTGGTACAGTTTGTCAGTGACAGAGCCTTACTGAGTGCTTCTGAATTGCACTGCGGCTCCTCA
566	TGAGGAGCCGCAGTGCAATTCAGAAGCACTCAGTAAGGCTCTGTCACTGACAAACTGTACCACAGCAATGTTAAAGAATTTGTGTTTCTATAGCCAGGAGTCGCCACAATCTTATACACGCTGGTGCGAT
567	TCGCGCCCATAACTCCTGTGGTACAGTTTGTCAGTGACAGAGCCTTACTGAGTGCTTCTGAATTGCTCTCCCTTTCACTAATTCTTACATCATCAGAGAGCTTACCCATATCAAATGGTCGTAGAGCGCA
568	TGCGCTCTACGACCATTTGATATGGGTAAGCTCTCTGATGATGTAAGAATTAGTGAAAGGGAGAGCAATTCAGAAGCACTCAGTAAGGCTCTGTCACTGACAAACTGTACCACAGGAGTTATGGGCGCGA
569	ATCGCACCAGCGTGTCTCTCCCTTTCACTAATTCTTACATCATCAGAGAGCTTACCCATATCAAACTTAAAATTAAGGTTCCTTGACTTGTAATGAGTGTACCTCCCCATAAGTGCACTGCGGCTCCTCA
570	TGAGGAGCCGCAGTGCACTTATGGGGAGGTACACTCATTACAAGTCAAGGAACCTTAATTTTAAGTTTGATATGGGTAAGCTCTCTGATGATGTAAGAATTAGTGAAAGGGAGAGACACGCTGGTGCGAT
571	TCGCGCCCATAACTCCTTAAAATTAAGGTTCCTTGACTTGTAATGAGTGTACCTCCCCATAAGTGTATTCGCATTCATAATCAAGAGTATGGACTTAAAACACTGAAAATACTCATGGTCGTAGAGCGCA
572	TGCGCTCTACGACCATGAGTATTTTCAGTGTTTTAAGTCCATACTCTTGATTATGAATGCGAATACACTTATGGGGAGGTACACTCATTACAAGTCAAGGAACCTTAATTTTAAGGAGTTATGGGCGCGA
573	ATCGCACCAGCGTGTTATTCGCATTCATAATCAAGAGTATGGACTTAAAACACTGAAAATACTCATGGTCAAAGTATGTCCTTGTTGACACTGCCTTTGTCAACTCTCCAATAGGCACTGCGGCTCCTCA
574	TGAGGAGCCGCAGTGCCTATTGGAGAGTTGACAAAGGCAGTGTCAACAAGGACATACTTTGACCATGAGTATTTTCAGTGTTTTAAGTCCATACTCTTGATTATGAATGCGAATAACACGCTGGTGCGAT
575	TCGCGCCCATAACTCTGGTCAAAGTATGTCCTTGTTGACACTGCCTTTGTCAACTCTCCAATAGGACACTGTGACATATGTCCACAGTAAAAATACTTCTCTTTCAATCTACTATTGGTCGTAGAGCGCA
576	TGCGCTCTACGACCAATAGTAGATTGAAAGAGAAGTATTTTTACTGTGGACATATGTCACAGTGTCCTATTGGAGAGTTGACAAAGGCAGTGTCAACAAGGACATACTTTGACCAGAGTTATGGGCGCGA
577	ATCGCACCAGCGTGTACACTGTGACATATGTCCACAGTAAAAATACTTCTCTTTCAATCTACTATTCTCATAGACAGCATTACAGAATTCTTCATAAAATTTACCTGGTAAGATGCACTGCGGCTCCTCA
578	TGAGGAGCCGCAGTGCATCTTACCAGGTAAATTTTATGAAGAATTCTGTAATGCTGTCTATGAGAATAGTAGATTGAAAGAGAAGTATTTTTACTGTGGACATATGTCACAGTGTACACGCTGGTGCGAT
579	TCGCGCCCATAACTCTCTCATAGACAGCATTACAGAATTCTTCATAAAATTTACCTGGTAAGATGTCATGATCAAAATCCTCAACCATGTGATTAGATAGTTCACCCTTGATCAATGGTCGTAGAGCGCA
580	TGCGCTCTACGACCATTGATCAAGGGTGAACTATCTAATCACATGGTTGAGGATTTTGATCATGACATCTTACCAGGTAAATTTTATGAAGAATTCTGTAATGCTGTCTATGAGAGAGTTATGGGCGCGA
581	ATCGCACCAGCGTGTTCATGATCAAAATCCTCAACCATGTGATTAGATAGTTCACCCTTGATCAACCTAATGTAAAACTTATTTGGGACAATCTCATCTAAATCATTTATTGATGCACTGCGGCTCCTCA
582	TGAGGAGCCGCAGTGCATCAATAAATGATTTAGATGAGATTGTCCCAAATAAGTTTTACATTAGGTTGATCAAGGGTGAACTATCTAATCACATGGTTGAGGATTTTGATCATGAACACGCTGGTGCGAT
583	TCGCGCCCATAACTCCCTAATGTAAAACTTATTTGGGACAATCTCATCTAAATCATTTATTGATGGTTGGCCATCACCATTGAGGCCTGAGCCTAGCTTGACTGGTTCCCTATACTGGTCGTAGAGCGCA
584	TGCGCTCTACGACCAGTATAGGGAACCAGTCAAGCTAGGCTCAGGCCTCAATGGTGATGGCCAACCATCAATAAATGATTTAGATGAGATTGTCCCAAATAAGTTTTACATTAGGGAGTTATGGGCGCGA
585	ATCGCACCAGCGTGTGTTGGCCATCACCATTGAGGCCTGAGCCTAGCTTGACTGGTTCCCTATACTGATCAACAATTTTTTCAACAGTCTCCTTTAGCTGATCAAAATAATCACTCACTGCGGCTCCTCA
586	TGAGGAGCCGCAGTGAGTGATTATTTTGATCAGCTAAAGGAGACTGTTGAAAAAATTGTTGATCAGTATAGGGAACCAGTCAAGCTAGGCTCAGGCCTCAATGGTGATGGCCAACACACGCTGGTGCGAT
587	TCGCGCCCATAACTCTGATCAACAATTTTTTCAACAGTCTCCTTTAGCTGATCAAAATAATCACTTGCACCTCCATCGAGCAAAATTTCGTCTAGGTCAGCCCCATCAGCATCACTGGTCGTAGAGCGCA
588	TGCGCTCTACGACCAGTGATGCTGATGGGGCTGACCTAGACGAAATTTTGCTCGATGGAGGTGCAAGTGATTATTTTGATCAGCTAAAGGAGACTGTTGAAAAAATTGTTGATCAGAGTTATGGGCGCGA
589	ATCGCACCAGCGTGTTGCACCTCCATCGAGCAAAATTTCGTCTAGGTCAGCCCCATCAGCATCACTTTTAGGCTGCCCAGATCCTAGAACCAAATTGCTCATTGCCTGCTGAACTCACTGCGGCTCCTCA
590	TGAGGAGCCGCAGTGAGTTCAGCAGGCAATGAGCAATTTGGTTCTAGGATCTGGGCAGCCTAAAAGTGATGCTGATGGGGCTGACCTAGACGAAATTTTGCTCGATGGAGGTGCAACACGCTGGTGCGAT
591	TCGCGCCCATAACTCTTTTAGGCTGCCCAGATCCTAGAACCAAATTGCTCATTGCCTGCTGAACTTTGTATTCATAGTCTTGCTTGTTGAGAAGATACTTTCCTTTTCTTGAAAATGGTCGTAGAGCGCA
592	TGCGCTCTACGACCATTTTCAAGAAAAGGAAAGTATCTTCTCAACAAGCAAGACTATGAATACAAAGTTCAGCAGGCAATGAGCAATTTGGTTCTAGGATCTGGGCAGCCTAAAAGAGTTATGGGCGCGA
593	ATCGCACCAGCGTGTTTGTATTCATAGTCTTGCTTGTTGAGAAGATACTTTCCTTTTCTTGAAAAGACTTCAGTGAGCTGCGACACGGCCAGTGCTGTAAGCTTATTGAAGTCATCACTGCGGCTCCTCA
594	TGAGGAGCCGCAGTGATGACTTCAATAAGCTTACAGCACTGGCCGTGTCGCAGCTCACTGAAGTCTTTTCAAGAAAAGGAAAGTATCTTCTCAACAAGCAAGACTATGAATACAAACACGCTGGTGCGAT
595	TCGCGCCCATAACTCGACTTCAGTGAGCTGCGACACGGCCAGTGCTGTAAGCTTATTGAAGTCATAGTTTAATATTCTAGAACCATCTGTGTATTTATTAACAACAACACTTTTGTGGTCGTAGAGCGCA
596	TGCGCTCTACGACCACAAAAGTGTTGTTGTTAATAAATACACAGATGGTTCTAGAATATTAAACTATGACTTCAATAAGCTTACAGCACTGGCCGTGTCGCAGCTCACTGAAGTCGAGTTATGGGCGCGA
597	ATCGCACCAGCGTGTAGTTTAATATTCTAGAACCATCTGTGTATTTATTAACAACAACACTTTTGTTACTGGCCAAATCCAAGGCTGTAGCACAGCCACTGGTGATGAGAGGATCCACTGCGGCTCCTCA
598	TGAGGAGCCGCAGTGGATCCTCTCATCACCAGTGGCTGTGCTACAGCCTTGGATTTGGCCAGTAACAAAAGTGTTGTTGTTAATAAATACACAGATGGTTCTAGAATATTAAACTACACGCTGGTGCGAT
599	TCGCGCCCATAACTCTTACTGGCCAAATCCAAGGCTGTAGCACAGCCACTGGTGATGAGAGGATCCTTGATTTCCCTTTTTACTTCTCTCTCCTTAAATAGTGAACCATTGTTAATGGTCGTAGAGCGCA
600	TGCGCTCTACGACCATTAACAATGGTTCACTATTTAAGGAGAGAGAAGTAAAAAGGGAAATCAAGGATCCTCTCATCACCAGTGGCTGTGCTACAGCCTTGGATTTGGCCAGTAAGAGTTATGGGCGCGA
601	ATCGCACCAGCGTGTCTTGATTTCCCTTTTTACTTCTCTCTCCTTAAATAGTGAACCATTGTTAAAAGAGGACGTAAGAAGAGATAAATACTTCTTTGAAACACCAGGTCTTTTACACTGCGGCTCCTCA
602	TGAGGAGCCGCAGTGTAAAAGACCTGGTGTTTCAAAGAAGTATTTATCTCTTCTTACGTCCTCTTTTAACAATGGTTCACTATTTAAGGAGAGAGAAGTAAAAAGGGAAATCAAGACACGCTGGTGCGAT
603	TCGCGCCCATAACTCAAGAGGACGTAAGAAGAGATAAATACTTCTTTGAAACACCAGGTCTTTTATAGTCTGGTCCCTCGGCACTTGTGCATCCATCTTTACTTAAAAACTTTTTTGGTCGTAGAGCGCA
604	TGCGCTCTACGACCAAAAAAGTTTTTAAGTAAAGATGGATGCACAAGTGCCGAGGGACCAGACTATAAAAGACCTGGTGTTTCAAAGAAGTATTTATCTCTTCTTACGTCCTCTTGAGTTATGGGCGCGA
605	ATCGCACCAGCGTGTTAGTCTGGTCCCTCGGCACTTGTGCATCCATCTTTACTTAAAAACTTTTTTGCATTGTAGACCATGTCATCCAATTCTTCCTCAGTGGCTGTGTCTGCAGCACTGCGGCTCCTCA
606	TGAGGAGCCGCAGTGCTGCAGACACAGCCACTGAGGAAGAATTGGATGACATGGTCTACAATGCAAAAAAGTTTTTAAGTAAAGATGGATGCACAAGTGCCGAGGGACCAGACTAACACGCTGGTGCGAT
607	TCGCGCCCATAACTCTGCATTGTAGACCATGTCATCCAATTCTTCCTCAGTGGCTGTGTCTGCAGGATTAATGCTTACATGACCAAATCTCACCTTTGGTTCCAGAAACTTCTCATGGTCGTAGAGCGCA
608	TGCGCTCTACGACCATGAGAAGTTTCTGGAACCAAAGGTGAGATTTGGTCATGTAAGCATTAATCCTGCAGACACAGCCACTGAGGAAGAATTGGATGACATGGTCTACAATGCAGAGTTATGGGCGCGA
609	ATCGCACCAGCGTGTGATTAATGCTTACATGACCAAATCTCACCTTTGGTTCCAGAAACTTCTCAAAACATTTTATCTGATCTGTCAATCTATCTGGTGTTTCTTTCGTGATGAACACTGCGGCTCCTCA
610	TGAGGAGCCGCAGTGTTCATCACGAAAGAAACACCAGATAGATTGACAGATCAGATAAAATGTTTTGAGAAGTTTCTGGAACCAAAGGTGAGATTTGGTCATGTAAGCATTAATCACACGCTGGTGCGAT
611	TCGCGCCCATAACTCAAACATTTTATCTGATCTGTCAATCTATCTGGTGTTTCTTTCGTGATGAAGTGGCACATGTAGGAAACATTCAAAATAAACTTGAACCTATTAGTCATCATGGTCGTAGAGCGCA
612	TGCGCTCTACGACCATGATGACTAATAGGTTCAAGTTTATTTTGAATGTTTCCTACATGTGCCACTTCATCACGAAAGAAACACCAGATAGATTGACAGATCAGATAAAATGTTTGAGTTATGGGCGCGA
613	ATCGCACCAGCGTGTGTGGCACATGTAGGAAACATTCAAAATAAACTTGAACCTATTAGTCATCATGCTCTTCACATCCTCAGACAAAACCAGATTCATTAATGTCCTTATTAACCACTGCGGCTCCTCA
614	TGAGGAGCCGCAGTGGTTAATAAGGACATTAATGAATCTGGTTTTGTCTGAGGATGTGAAGAGCATGATGACTAATAGGTTCAAGTTTATTTTGAATGTTTCCTACATGTGCCACACACGCTGGTGCGAT
615	TCGCGCCCATAACTCTGCTCTTCACATCCTCAGACAAAACCAGATTCATTAATGTCCTTATTAACCTATAGAGAAGGAACTCAATATCAGTGATTAACTCTTCCCTTATTTTGTCTGGTCGTAGAGCGCA
616	TGCGCTCTACGACCAGACAAAATAAGGGAAGAGTTAATCACTGATATTGAGTTCCTTCTCTATAGGTTAATAAGGACATTAATGAATCTGGTTTTGTCTGAGGATGTGAAGAGCAGAGTTATGGGCGCGA
617	ATCGCACCAGCGTGTCTATAGAGAAGGAACTCAATATCAGTGATTAACTCTTCCCTTATTTTGTCAATGAGGTCCTTATGATGATAATCTGACACATAAGCCATTACGAAGTACCCACTGCGGCTCCTCA
618	TGAGGAGCCGCAGTGGGTACTTCGTAATGGCTTATGTGTCAGATTATCATCATAAGGACCTCATTGACAAAATAAGGGAAGAGTTAATCACTGATATTGAGTTCCTTCTCTATAGACACGCTGGTGCGAT
619	TCGCGCCCATAACTCAATGAGGTCCTTATGATGATAATCTGACACATAAGCCATTACGAAGTACCTAAGATTTTGGAGGAGCTTTTGAGAACGTTTACTGGGGTGAGCTAAAATTTGGTCGTAGAGCGCA
620	TGCGCTCTACGACCAAATTTTAGCTCACCCCAGTAAACGTTCTCAAAAGCTCCTCCAAAATCTTAGGTACTTCGTAATGGCTTATGTGTCAGATTATCATCATAAGGACCTCATTGAGTTATGGGCGCGA
621	ATCGCACCAGCGTGTTAAGATTTTGGAGGAGCTTTTGAGAACGTTTACTGGGGTGAGCTAAAATTAAAACCAGGATCATCTTTGTCAAAGATCTGATATTGTTCAACTGCCCCTCCACTGCGGCTCCTCA
622	TGAGGAGCCGCAGTGGAGGGGCAGTTGAACAATATCAGATCTTTGACAAAGATGATCCTGGTTTTAATTTTAGCTCACCCCAGTAAACGTTCTCAAAAGCTCCTCCAAAATCTTAACACGCTGGTGCGAT
623	TCGCGCCCATAACTCAAAACCAGGATCATCTTTGTCAAAGATCTGATATTGTTCAACTGCCCCTCCAGCTCATTGCAATCTTCTATCCAAGAAATCATTGTGCTTACTGTTGTTTTGGTCGTAGAGCGCA
624	TGCGCTCTACGACCAAAACAACAGTAAGCACAATGATTTCTTGGATAGAAGATTGCAATGAGCTGGAGGGGCAGTTGAACAATATCAGATCTTTGACAAAGATGATCCTGGTTTTGAGTTATGGGCGCGA
625	ATCGCACCAGCGTGTCAGCTCATTGCAATCTTCTATCCAAGAAATCATTGTGCTTACTGTTGTTTGTAAAACCTCAGCTGAAAATATTGCTGGAAAATATCTTTTAGGATCAGCACACTGCGGCTCCTCA
626	TGAGGAGCCGCAGTGTGCTGATCCTAAAAGATATTTTCCAGCAATATTTTCAGCTGAGGTTTTACAAACAACAGTAAGCACAATGATTTCTTGGATAGAAGATTGCAATGAGCTGACACGCTGGTGCGAT
627	TCGCGCCCATAACTCGTAAAACCTCAGCTGAAAATATTGCTGGAAAATATCTTTTAGGATCAGCATAAAATGAGCACACCTCACCAACTTTGTTATCATTAATAGCATAGCACTTTGGTCGTAGAGCGCA
628	TGCGCTCTACGACCAAAGTGCTATGCTATTAATGATAACAAAGTTGGTGAGGTGTGCTCATTTTATGCTGATCCTAAAAGATATTTTCCAGCAATATTTTCAGCTGAGGTTTTACGAGTTATGGGCGCGA
629	ATCGCACCAGCGTGTTAAAATGAGCACACCTCACCAACTTTGTTATCATTAATAGCATAGCACTTTGAGCACTCCCCTGTCTTTTGATAAATCAGTTGTAATTCAGTGTTGCTCACACTGCGGCTCCTCA
630	TGAGGAGCCGCAGTGTGAGCAACACTGAATTACAACTGATTTATCAAAAGACAGGGGAGTGCTCAAAGTGCTATGCTATTAATGATAACAAAGTTGGTGAGGTGTGCTCATTTTAACACGCTGGTGCGAT
631	TCGCGCCCATAACTCTGAGCACTCCCCTGTCTTTTGATAAATCAGTTGTAATTCAGTGTTGCTCAATGAAAACTCTTGACAGTATACTTCTTTGCATCTAACCACTTGATACCTTTGGTCGTAGAGCGCA
632	TGCGCTCTACGACCAAAGGTATCAAGTGGTTAGATGCAAAGAAGTATACTGTCAAGAGTTTTCATTGAGCAACACTGAATTACAACTGATTTATCAAAAGACAGGGGAGTGCTCAGAGTTATGGGCGCGA
633	ATCGCACCAGCGTGTATGAAAACTCTTGACAGTATACTTCTTTGCATCTAACCACTTGATACCTTGCGGGTCCAAACTCATTCTGTCTCAACTTTACAGTAGAAGAAGTTTTCATCACTGCGGCTCCTCA
634	TGAGGAGCCGCAGTGATGAAAACTTCTTCTACTGTAAAGTTGAGACAGAATGAGTTTGGACCCGCAAGGTATCAAGTGGTTAGATGCAAAGAAGTATACTGTCAAGAGTTTTCATACACGCTGGTGCGAT
635	TCGCGCCCATAACTCGCGGGTCCAAACTCATTCTGTCTCAACTTTACAGTAGAAGAAGTTTTCATAGAGTTCACCAAAGCGAGGCTCAATGAAGAAAGTCTCTCTAAGTCAGTGGTGGTCGTAGAGCGCA
636	TGCGCTCTACGACCACCACTGACTTAGAGAGACTTTCTTCATTGAGCCTCGCTTTGGTGAACTCTATGAAAACTTCTTCTACTGTAAAGTTGAGACAGAATGAGTTTGGACCCGCGAGTTATGGGCGCGA
637	ATCGCACCAGCGTGTAGAGTTCACCAAAGCGAGGCTCAATGAAGAAAGTCTCTCTAAGTCAGTGGTTCCCAGTAGTTCCACATCCCCCATCACATAAGGGAATGTTTCTTCCTCTCACTGCGGCTCCTCA
638	TGAGGAGCCGCAGTGAGAGGAAGAAACATTCCCTTATGTGATGGGGGATGTGGAACTACTGGGAACCACTGACTTAGAGAGACTTTCTTCATTGAGCCTCGCTTTGGTGAACTCTACACGCTGGTGCGAT
639	TCGCGCCCATAACTCTTCCCAGTAGTTCCACATCCCCCATCACATAAGGGAATGTTTCTTCCTCTACTCTCTGATAACTGATTGTAGGGACAACTCCGGAGACATCAAAGTCCATTGGTCGTAGAGCGCA
640	TGCGCTCTACGACCAATGGACTTTGATGTCTCCGGAGTTGTCCCTACAATCAGTTATCAGAGAGTAGAGGAAGAAACATTCCCTTATGTGATGGGGGATGTGGAACTACTGGGAAGAGTTATGGGCGCGA
641	ATCGCACCAGCGTGTACTCTCTGATAACTGATTGTAGGGACAACTCCGGAGACATCAAAGTCCATAATCATATCGTAACTGTTAAGGCAAATCACCTCCATATCAATTTTATAGTCACTGCGGCTCCTCA
642	TGAGGAGCCGCAGTGACTATAAAATTGATATGGAGGTGATTTGCCTTAACAGTTACGATATGATTATGGACTTTGATGTCTCCGGAGTTGTCCCTACAATCAGTTATCAGAGAGTACACGCTGGTGCGAT
643	TCGCGCCCATAACTCAATCATATCGTAACTGTTAAGGCAAATCACCTCCATATCAATTTTATAGTGGTCCACACTGATCCCAACATCCTTTAAAACAGTGGTGGCCTTCAGAATGTGGTCGTAGAGCGCA
644	TGCGCTCTACGACCACATTCTGAAGGCCACCACTGTTTTAAAGGATGTTGGGATCAGTGTGGACCACTATAAAATTGATATGGAGGTGATTTGCCTTAACAGTTACGATATGATTGAGTTATGGGCGCGA
645	ATCGCACCAGCGTGTGGTCCACACTGATCCCAACATCCTTTAAAACAGTGGTGGCCTTCAGAATGGTTTTCTGGAAAATTGAATTGAGGATTTGATTCTTACTCAAACACTGGGACACTGCGGCTCCTCA
646	TGAGGAGCCGCAGTGTCCCAGTGTTTGAGTAAGAATCAAATCCTCAATTCAATTTTCCAGAAAACCATTCTGAAGGCCACCACTGTTTTAAAGGATGTTGGGATCAGTGTGGACCACACGCTGGTGCGAT
647	TCGCGCCCATAACTCGTTTTCTGGAAAATTGAATTGAGGATTTGATTCTTACTCAAACACTGGGAGGACTGTGTGATTCTAGACCTTTCAGCCTGTTGCCTCCGCTCAACCCATTTGGTCGTAGAGCGCA
648	TGCGCTCTACGACCAAATGGGTTGAGCGGAGGCAACAGGCTGAAAGGTCTAGAATCACACAGTCCTCCCAGTGTTTGAGTAAGAATCAAATCCTCAATTCAATTTTCCAGAAAACGAGTTATGGGCGCGA
649	ATCGCACCAGCGTGTGGACTGTGTGATTCTAGACCTTTCAGCCTGTTGCCTCCGCTCAACCCATTTCTTAAGATCTCTTTTTGTTGACTCCAAAGAAACTAGCCTATCATTAACACACTGCGGCTCCTCA
650	TGAGGAGCCGCAGTGTGTTAATGATAGGCTAGTTTCTTTGGAGTCAACAAAAAGAGATCTTAAGAAATGGGTTGAGCGGAGGCAACAGGCTGAAAGGTCTAGAATCACACAGTCCACACGCTGGTGCGAT
651	TCGCGCCCATAACTCTCTTAAGATCTCTTTTTGTTGACTCCAAAGAAACTAGCCTATCATTAACACTTAAGAAGCAAGACCCCAACCACCCTCTTAAACATCTCTGTTTCATTAGTGGTCGTAGAGCGCA
652	TGCGCTCTACGACCACTAATGAAACAGAGATGTTTAAGAGGGTGGTTGGGGTCTTGCTTCTTAAGTGTTAATGATAGGCTAGTTTCTTTGGAGTCAACAAAAAGAGATCTTAAGAGAGTTATGGGCGCGA
653	ATCGCACCAGCGTGTCTTAAGAAGCAAGACCCCAACCACCCTCTTAAACATCTCTGTTTCATTAGGTCATGCTTACTTGCAAGGAGAATTAGTGCATCAAAAATCAATAGAAGTTCACTGCGGCTCCTCA
654	TGAGGAGCCGCAGTGAACTTCTATTGATTTTTGATGCACTAATTCTCCTTGCAAGTAAGCATGACCTAATGAAACAGAGATGTTTAAGAGGGTGGTTGGGGTCTTGCTTCTTAAGACACGCTGGTGCGAT
655	TCGCGCCCATAACTCGTCATGCTTACTTGCAAGGAGAATTAGTGCATCAAAAATCAATAGAAGTTTCCTCCTTGTGTTCAGTATCCTCAAAGATTTTACTTTATTTAGGAATGATTGGTCGTAGAGCGCA
656	TGCGCTCTACGACCAATCATTCCTAAATAAAGTAAAATCTTTGAGGATACTGAACACAAGGAGGAAACTTCTATTGATTTTTGATGCACTAATTCTCCTTGCAAGTAAGCATGACGAGTTATGGGCGCGA
657	ATCGCACCAGCGTGTTCCTCCTTGTGTTCAGTATCCTCAAAGATTTTACTTTATTTAGGAATGATCTCCAGCATTGGACCTGACATTCTCCAGTAGTTTGGGTTTCCCTTTTTTCCACTGCGGCTCCTCA
658	TGAGGAGCCGCAGTGGAAAAAAGGGAAACCCAAACTACTGGAGAATGTCAGGTCCAATGCTGGAGATCATTCCTAAATAAAGTAAAATCTTTGAGGATACTGAACACAAGGAGGAACACGCTGGTGCGAT
659	TCGCGCCCATAACTCCTCCAGCATTGGACCTGACATTCTCCAGTAGTTTGGGTTTCCCTTTTTTCATTCCCCTCATCAATATTTGCATACAAAAATCTCAGTATTGGTGATGCTCTGGTCGTAGAGCGCA
660	TGCGCTCTACGACCAGAGCATCACCAATACTGAGATTTTTGTATGCAAATATTGATGAGGGGAATGAAAAAAGGGAAACCCAAACTACTGGAGAATGTCAGGTCCAATGCTGGAGGAGTTATGGGCGCGA
661	ATCGCACCAGCGTGTATTCCCCTCATCAATATTTGCATACAAAAATCTCAGTATTGGTGATGCTCTCTTGAACTGATAAATTAAGTGTTCGATATTGTCTTCTGCAGCTACCTTACACTGCGGCTCCTCA
662	TGAGGAGCCGCAGTGTAAGGTAGCTGCAGAAGACAATATCGAACACTTAATTTATCAGTTCAAGAGAGCATCACCAATACTGAGATTTTTGTATGCAAATATTGATGAGGGGAATACACGCTGGTGCGAT
663	TCGCGCCCATAACTCTCTTGAACTGATAAATTAAGTGTTCGATATTGTCTTCTGCAGCTACCTTATCAGCGTACAGATTATTAAATTCATTAAGCAACTGGCTCTTATCAACCTTTGGTCGTAGAGCGCA
664	TGCGCTCTACGACCAAAGGTTGATAAGAGCCAGTTGCTTAATGAATTTAATAATCTGTACGCTGATAAGGTAGCTGCAGAAGACAATATCGAACACTTAATTTATCAGTTCAAGAGAGTTATGGGCGCGA
665	ATCGCACCAGCGTGTTCAGCGTACAGATTATTAAATTCATTAAGCAACTGGCTCTTATCAACCTTTAAAAACTGACCTTCTATTTCTCCTTTCCTCAATCTGTTCCTAAACACTTCACTGCGGCTCCTCA
666	TGAGGAGCCGCAGTGAAGTGTTTAGGAACAGATTGAGGAAAGGAGAAATAGAAGGTCAGTTTTTAAAGGTTGATAAGAGCCAGTTGCTTAATGAATTTAATAATCTGTACGCTGAACACGCTGGTGCGAT
667	TCGCGCCCATAACTCTAAAAACTGACCTTCTATTTCTCCTTTCCTCAATCTGTTCCTAAACACTTGATATTCCTCTTCGATCTGCAGTTTCACTTCATGAGCTGTTAACTTATTATGGTCGTAGAGCGCA
668	TGCGCTCTACGACCATAATAAGTTAACAGCTCATGAAGTGAAACTGCAGATCGAAGAGGAATATCAAGTGTTTAGGAACAGATTGAGGAAAGGAGAAATAGAAGGTCAGTTTTTAGAGTTATGGGCGCGA
669	ATCGCACCAGCGTGTGATATTCCTCTTCGATCTGCAGTTTCACTTCATGAGCTGTTAACTTATTATTGATGCCTTGGTGGCATGAGGCAATCACTTCTTCATAATGATTAGAGCGCACTGCGGCTCCTCA
670	TGAGGAGCCGCAGTGCGCTCTAATCATTATGAAGAAGTGATTGCCTCATGCCACCAAGGCATCAATAATAAGTTAACAGCTCATGAAGTGAAACTGCAGATCGAAGAGGAATATCACACGCTGGTGCGAT
671	TCGCGCCCATAACTCTTGATGCCTTGGTGGCATGAGGCAATCACTTCTTCATAATGATTAGAGCGATTGTCCATCAGAACATTTAAGCTCTCCACCCCTGACAATCTAGCCGAAGTGGTCGTAGAGCGCA
672	TGCGCTCTACGACCACTTCGGCTAGATTGTCAGGGGTGGAGAGCTTAAATGTTCTGATGGACAATCGCTCTAATCATTATGAAGAAGTGATTGCCTCATGCCACCAAGGCATCAAGAGTTATGGGCGCGA
673	ATCGCACCAGCGTGTATTGTCCATCAGAACATTTAAGCTCTCCACCCCTGACAATCTAGCCGAAGTCATAGATAAAGATTCACAGAGTCTGCTATATTCTGACTCTTCAAAAAGTCACTGCGGCTCCTCA
674	TGAGGAGCCGCAGTGACTTTTTGAAGAGTCAGAATATAGCAGACTCTGTGAATCTTTATCTATGACTTCGGCTAGATTGTCAGGGGTGGAGAGCTTAAATGTTCTGATGGACAATACACGCTGGTGCGAT
675	TCGCGCCCATAACTCTCATAGATAAAGATTCACAGAGTCTGCTATATTCTGACTCTTCAAAAAGTGAATTACTCTCCTGTGCGTACTTTAAAAGTGAGAAGAGCGTGTCCCTCAATGGTCGTAGAGCGCA
676	TGCGCTCTACGACCATTGAGGGACACGCTCTTCTCACTTTTAAAGTACGCACAGGAGAGTAATTCACTTTTTGAAGAGTCAGAATATAGCAGACTCTGTGAATCTTTATCTATGAGAGTTATGGGCGCGA
677	ATCGCACCAGCGTGTGAATTACTCTCCTGTGCGTACTTTAAAAGTGAGAAGAGCGTGTCCCTCAACTTGTCATTGACCCAGTCAGGTATTTGTTCATTGTAGAATGATGTCCTCCCACTGCGGCTCCTCA
678	TGAGGAGCCGCAGTGGGAGGACATCATTCTACAATGAACAAATACCTGACTGGGTCAATGACAAGTTGAGGGACACGCTCTTCTCACTTTTAAAGTACGCACAGGAGAGTAATTCACACGCTGGTGCGAT
679	TCGCGCCCATAACTCCTTGTCATTGACCCAGTCAGGTATTTGTTCATTGTAGAATGATGTCCTCCCGTCTATAAGTGGTATTAGGTTGATGTCGACACTCTTCAAGTCTTCTTTCTGGTCGTAGAGCGCA
680	TGCGCTCTACGACCAGAAAGAAGACTTGAAGAGTGTCGACATCAACCTAATACCACTTATAGACGGGAGGACATCATTCTACAATGAACAAATACCTGACTGGGTCAATGACAAGGAGTTATGGGCGCGA
681	ATCGCACCAGCGTGTCGTCTATAAGTGGTATTAGGTTGATGTCGACACTCTTCAAGTCTTCTTTCAACTGCTCCAATTTTTTGAAGTCTTCAATGTATTTTTGCTCAAAGTTAGCCACTGCGGCTCCTCA
682	TGAGGAGCCGCAGTGGCTAACTTTGAGCAAAAATACATTGAAGACTTCAAAAAATTGGAGCAGTTGAAAGAAGACTTGAAGAGTGTCGACATCAACCTAATACCACTTATAGACGACACGCTGGTGCGAT
683	TCGCGCCCATAACTCAACTGCTCCAATTTTTTGAAGTCTTCAATGTATTTTTGCTCAAAGTTAGCAGGAGATGATCTAACAAAACACTCCAGCAGTATAAGAACATTGCCCGTCATGGTCGTAGAGCGCA
684	TGCGCTCTACGACCATGACGGGCAATGTTCTTATACTGCTGGAGTGTTTTGTTAGATCATCTCCTGCTAACTTTGAGCAAAAATACATTGAAGACTTCAAAAAATTGGAGCAGTTGAGTTATGGGCGCGA
685	ATCGCACCAGCGTGTAGGAGATGATCTAACAAAACACTCCAGCAGTATAAGAACATTGCCCGTCAGTTTATAACCATCCGGTACCACAAAGCATAGTGAAGGTGTCAAGATTCCACACTGCGGCTCCTCA
686	TGAGGAGCCGCAGTGTGGAATCTTGACACCTTCACTATGCTTTGTGGTACCGGATGGTTATAAACTGACGGGCAATGTTCTTATACTGCTGGAGTGTTTTGTTAGATCATCTCCTACACGCTGGTGCGAT
687	TCGCGCCCATAACTCGTTTATAACCATCCGGTACCACAAAGCATAGTGAAGGTGTCAAGATTCCATGATCATGGAGAATTCTTTCCACAGATTTGTCCTCACTGTTGTGCTCGCATGGTCGTAGAGCGCA
688	TGCGCTCTACGACCATGCGAGCACAACAGTGAGGACAAATCTGTGGAAAGAATTCTCCATGATCATGGAATCTTGACACCTTCACTATGCTTTGTGGTACCGGATGGTTATAAACGAGTTATGGGCGCGA
689	ATCGCACCAGCGTGTTGATCATGGAGAATTCTTTCCACAGATTTGTCCTCACTGTTGTGCTCGCATCCATTTGCGTTGCAGGAGTCAACCTCAATACAGAGGGACAAGAGTTTCACACTGCGGCTCCTCA
690	TGAGGAGCCGCAGTGTGAAACTCTTGTCCCTCTGTATTGAGGTTGACTCCTGCAACGCAAATGGATGCGAGCACAACAGTGAGGACAAATCTGTGGAAAGAATTCTCCATGATCAACACGCTGGTGCGAT
691	TCGCGCCCATAACTCTCCATTTGCGTTGCAGGAGTCAACCTCAATACAGAGGGACAAGAGTTTCAACCCTTCCATTAATAGCATTCTAGGCTCTGTCTGCACAAGAAATGCTAACTGGTCGTAGAGCGCA
692	TGCGCTCTACGACCAGTTAGCATTTCTTGTGCAGACAGAGCCTAGAATGCTATTAATGGAAGGGTTGAAACTCTTGTCCCTCTGTATTGAGGTTGACTCCTGCAACGCAAATGGAGAGTTATGGGCGCGA
693	ATCGCACCAGCGTGTACCCTTCCATTAATAGCATTCTAGGCTCTGTCTGCACAAGAAATGCTAACTTCTGTCTTGACAATCTCTCGTTGTCCGCTAGGTACTTTGATACTAAGTCCACTGCGGCTCCTCA
694	TGAGGAGCCGCAGTGGACTTAGTATCAAAGTACCTAGCGGACAACGAGAGATTGTCAAGACAGAAGTTAGCATTTCTTGTGCAGACAGAGCCTAGAATGCTATTAATGGAAGGGTACACGCTGGTGCGAT
695	TCGCGCCCATAACTCTTCTGTCTTGACAATCTCTCGTTGTCCGCTAGGTACTTTGATACTAAGTCTTTGACACAGGCTATGTCCTCCTCCATGTTTGGCTGCAGGTATGATGGTCTGGTCGTAGAGCGCA
696	TGCGCTCTACGACCAGACCATCATACCTGCAGCCAAACATGGAGGAGGACATAGCCTGTGTCAAAGACTTAGTATCAAAGTACCTAGCGGACAACGAGAGATTGTCAAGACAGAAGAGTTATGGGCGCGA
697	ATCGCACCAGCGTGTTTTGACACAGGCTATGTCCTCCTCCATGTTTGGCTGCAGGTATGATGGTCAGATCCCTCAGAACATGTGGTTTGCTAGAGCAACAGTTAACTATGGAATGCACTGCGGCTCCTCA
698	TGAGGAGCCGCAGTGCATTCCATAGTTAACTGTTGCTCTAGCAAACCACATGTTCTGAGGGATCTGACCATCATACCTGCAGCCAAACATGGAGGAGGACATAGCCTGTGTCAAAACACGCTGGTGCGAT
699	TCGCGCCCATAACTCAGATCCCTCAGAACATGTGGTTTGCTAGAGCAACAGTTAACTATGGAATGAGGTCCCGTGGGGGGCACAGAAGACACAAGAGTCAATTAAAAGCAATTAATGGTCGTAGAGCGCA
700	TGCGCTCTACGACCATTAATTGCTTTTAATTGACTCTTGTGTCTTCTGTGCCCCCCACGGGACCTCATTCCATAGTTAACTGTTGCTCTAGCAAACCACATGTTCTGAGGGATCTGAGTTATGGGCGCGA
701	ATCGCACCAGCGTGTGCGCACCGGGGATCCTAGGCATTTTTGGTTGCGCTATTCAAGTGTCCTATTTAAAATGGGACAAATAGTGACATTCTTCCAGGAAGTGCCCCATGTCATACACTGCGGCTCCTCA
702	TGAGGAGCCGCAGTGTATGACATGGGGCACTTCCTGGAAGAATGTCACTATTTGTCCCATTTTAAATAGGACACTTGAATAGCGCAACCAAAAATGCCTAGGATCCCCGGTGCGCACACGCTGGTGCGAT
703	TCGCGCCCATAACTCTTAAAATGGGACAAATAGTGACATTCTTCCAGGAAGTGCCCCATGTCATAGAAGAGGTGATGAACATCGTTCTCATTGCACTGTCTATACTAGCAGTGTTTGGTCGTAGAGCGCA
704	TGCGCTCTACGACCAAACACTGCTAGTATAGACAGTGCAATGAGAACGATGTTCATCACCTCTTCTATGACATGGGGCACTTCCTGGAAGAATGTCACTATTTGTCCCATTTTAAGAGTTATGGGCGCGA
705	ATCGCACCAGCGTGTGAAGAGGTGATGAACATCGTTCTCATTGCACTGTCTATACTAGCAGTGTTGAAAGGTTTGTACAATTTTGCAACATGTGGCCTCGTTGGCTTGGTCACTTCACTGCGGCTCCTCA
706	TGAGGAGCCGCAGTGAAGTGACCAAGCCAACGAGGCCACATGTTGCAAAATTGTACAAACCTTTCAACACTGCTAGTATAGACAGTGCAATGAGAACGATGTTCATCACCTCTTCACACGCTGGTGCGAT
707	TCGCGCCCATAACTCGAAAGGTTTGTACAATTTTGCAACATGTGGCCTCGTTGGCTTGGTCACTTTCCTCCTGTTGTGTGGCAGGTCTTGCACAACTAGCCTTTACAAGGGGGTTTGGTCGTAGAGCGCA
708	TGCGCTCTACGACCAAACCCCCTTGTAAAGGCTAGTTGTGCAAGACCTGCCACACAACAGGAGGAAAGTGACCAAGCCAACGAGGCCACATGTTGCAAAATTGTACAAACCTTTCGAGTTATGGGCGCGA
709	ATCGCACCAGCGTGTTCCTCCTGTTGTGTGGCAGGTCTTGCACAACTAGCCTTTACAAGGGGGTTTATGAGCTTCAGACTCTGGAACTAAACATGGAAACACTCAATATGACCATCACTGCGGCTCCTCA
710	TGAGGAGCCGCAGTGATGGTCATATTGAGTGTTTCCATGTTTAGTTCCAGAGTCTGAAGCTCATAAACCCCCTTGTAAAGGCTAGTTGTGCAAGACCTGCCACACAACAGGAGGAACACGCTGGTGCGAT
711	TCGCGCCCATAACTCTATGAGCTTCAGACTCTGGAACTAAACATGGAAACACTCAATATGACCATGCCTCTCTCCTGCACAAAGAACAATAGTCATCATTATATAATGGTGGGCATGGTCGTAGAGCGCA
712	TGCGCTCTACGACCATGCCCACCATTATATAATGATGACTATTGTTCTTTGTGCAGGAGAGAGGCATGGTCATATTGAGTGTTTCCATGTTTAGTTCCAGAGTCTGAAGCTCATAGAGTTATGGGCGCGA
713	ATCGCACCAGCGTGTGCCTCTCTCCTGCACAAAGAACAATAGTCATCATTATATAATGGTGGGCAATGAGACAGGACTAGAACTGACCTTGACCAACACGAGCATTATTAACCATCACTGCGGCTCCTCA
714	TGAGGAGCCGCAGTGATGGTTAATAATGCTCGTGTTGGTCAAGGTCAGTTCTAGTCCTGTCTCATTGCCCACCATTATATAATGATGACTATTGTTCTTTGTGCAGGAGAGAGGCACACGCTGGTGCGAT
715	TCGCGCCCATAACTCATGAGACAGGACTAGAACTGACCTTGACCAACACGAGCATTATTAACCATAAATTTTGCAATCTGTCTGATGCCCACAAAAAGAACCTCTATGACCACGCTGGTCGTAGAGCGCA
716	TGCGCTCTACGACCAGCGTGGTCATAGAGGTTCTTTTTGTGGGCATCAGACAGATTGCAAAATTTATGGTTAATAATGCTCGTGTTGGTCAAGGTCAGTTCTAGTCCTGTCTCATGAGTTATGGGCGCGA
717	ATCGCACCAGCGTGTAAATTTTGCAATCTGTCTGATGCCCACAAAAAGAACCTCTATGACCACGCTCTTATGAGCATTATCTCAACTTTCCACTTGTCCATCCCTAACTTCAATCCACTGCGGCTCCTCA
718	TGAGGAGCCGCAGTGGATTGAAGTTAGGGATGGACAAGTGGAAAGTTGAGATAATGCTCATAAGAGCGTGGTCATAGAGGTTCTTTTTGTGGGCATCAGACAGATTGCAAAATTTACACGCTGGTGCGAT
719	TCGCGCCCATAACTCTCTTATGAGCATTATCTCAACTTTCCACTTGTCCATCCCTAACTTCAATCAGTATGAGGCAATGAGCTGCGATTTCAATGGGGGAAAGATTAGTGTACAGTGGTCGTAGAGCGCA
720	TGCGCTCTACGACCACTGTACACTAATCTTTCCCCCATTGAAATCGCAGCTCATTGCCTCATACTGATTGAAGTTAGGGATGGACAAGTGGAAAGTTGAGATAATGCTCATAAGAGAGTTATGGGCGCGA
721	ATCGCACCAGCGTGTAGTATGAGGCAATGAGCTGCGATTTCAATGGGGGAAAGATTAGTGTACAGTACAACCTGAGCCACAGCTATGCCGGGGACGCAGCCAACCATTGTGGCACCACTGCGGCTCCTCA
722	TGAGGAGCCGCAGTGGTGCCACAATGGTTGGCTGCGTCCCCGGCATAGCTGTGGCTCAGGTTGTACTGTACACTAATCTTTCCCCCATTGAAATCGCAGCTCATTGCCTCATACTACACGCTGGTGCGAT
723	TCGCGCCCATAACTCTACAACCTGAGCCACAGCTATGCCGGGGACGCAGCCAACCATTGTGGCACTGTTGCAAATGGTGTATTACAGACTTTCATGAGGATGGCTTGGGGTGGGATGGTCGTAGAGCGCA
724	TGCGCTCTACGACCATCCCACCCCAAGCCATCCTCATGAAAGTCTGTAATACACCATTTGCAACAGTGCCACAATGGTTGGCTGCGTCCCCGGCATAGCTGTGGCTCAGGTTGTAGAGTTATGGGCGCGA
725	ATCGCACCAGCGTGTTGTTGCAAATGGTGTATTACAGACTTTCATGAGGATGGCTTGGGGTGGGAGCTACATCGCTCTTGACTCAGGCCGTGGCAGGTGGGACTGTATTATGACTCACTGCGGCTCCTCA
726	TGAGGAGCCGCAGTGAGTCATAATACAGTCCCACCTGCCACGGCCTGAGTCAAGAGCGATGTAGCTCCCACCCCAAGCCATCCTCATGAAAGTCTGTAATACACCATTTGCAACAACACGCTGGTGCGAT
727	TCGCGCCCATAACTCGCTACATCGCTCTTGACTCAGGCCGTGGCAGGTGGGACTGTATTATGACTAGTTATCAATATCTGATAATCCAAAATACAACCTGGGAAGATCACTGCCATGGTCGTAGAGCGCA
728	TGCGCTCTACGACCATGGCAGTGATCTTCCCAGGTTGTATTTTGGATTATCAGATATTGATAACTAGTCATAATACAGTCCCACCTGCCACGGCCTGAGTCAAGAGCGATGTAGCGAGTTATGGGCGCGA
729	ATCGCACCAGCGTGTAGTTATCAATATCTGATAATCCAAAATACAACCTGGGAAGATCACTGCCAATTCTCGAGACCATCTCCCATCGGTTATCTCGGGCTCCTTTCACAAAGGACACTGCGGCTCCTCA
730	TGAGGAGCCGCAGTGTCCTTTGTGAAAGGAGCCCGAGATAACCGATGGGAGATGGTCTCGAGAATTGGCAGTGATCTTCCCAGGTTGTATTTTGGATTATCAGATATTGATAACTACACGCTGGTGCGAT
731	TCGCGCCCATAACTCATTCTCGAGACCATCTCCCATCGGTTATCTCGGGCTCCTTTCACAAAGGACCAGAGATATTTATATTAGTAGAAGGCTACTAGGCACATTCACATGGACATGGTCGTAGAGCGCA
732	TGCGCTCTACGACCATGTCCATGTGAATGTGCCTAGTAGCCTTCTACTAATATAAATATCTCTGGTCCTTTGTGAAAGGAGCCCGAGATAACCGATGGGAGATGGTCTCGAGAATGAGTTATGGGCGCGA
733	ATCGCACCAGCGTGTCCAGAGATATTTATATTAGTAGAAGGCTACTAGGCACATTCACATGGACACTGTCAGATTCTGAAGGCAAGGACACACCAGGGGGATATTGTCTAACCAGCACTGCGGCTCCTCA
734	TGAGGAGCCGCAGTGCTGGTTAGACAATATCCCCCTGGTGTGTCCTTGCCTTCAGAATCTGACAGTGTCCATGTGAATGTGCCTAGTAGCCTTCTACTAATATAAATATCTCTGGACACGCTGGTGCGAT
735	TCGCGCCCATAACTCCTGTCAGATTCTGAAGGCAAGGACACACCAGGGGGATATTGTCTAACCAGATGGATGCTAATTGAGGCTGAGTTAAAGTGCTTCGGGAACACAGCTGTGGTGGTCGTAGAGCGCA
736	TGCGCTCTACGACCACCACAGCTGTGTTCCCGAAGCACTTTAACTCAGCCTCAATTAGCATCCATCTGGTTAGACAATATCCCCCTGGTGTGTCCTTGCCTTCAGAATCTGACAGGAGTTATGGGCGCGA
737	ATCGCACCAGCGTGTATGGATGCTAATTGAGGCTGAGTTAAAGTGCTTCGGGAACACAGCTGTGGCAAAATGTAATGAGAAGCATGATGAGGAATTTTGTGACATGCTGAGGTTACACTGCGGCTCCTCA
738	TGAGGAGCCGCAGTGTAACCTCAGCATGTCACAAAATTCCTCATCATGCTTCTCATTACATTTTGCCACAGCTGTGTTCCCGAAGCACTTTAACTCAGCCTCAATTAGCATCCATACACGCTGGTGCGAT
739	TCGCGCCCATAACTCCAAAATGTAATGAGAAGCATGATGAGGAATTTTGTGACATGCTGAGGTTATTTGACTTTAACAAACAAGCCATTCAAAGGTTGAAAGCTGAGGCACAAATTGGTCGTAGAGCGCA
740	TGCGCTCTACGACCAATTTGTGCCTCAGCTTTCAACCTTTGAATGGCTTGTTTGTTAAAGTCAAATAACCTCAGCATGTCACAAAATTCCTCATCATGCTTCTCATTACATTTTGGAGTTATGGGCGCGA
741	ATCGCACCAGCGTGTTTTGACTTTAACAAACAAGCCATTCAAAGGTTGAAAGCTGAGGCACAAATGAGCATTCAGTTGATCAACAAAGCAGTAAATGCTTTGATAAATGACCAACCACTGCGGCTCCTCA
742	TGAGGAGCCGCAGTGGTTGGTCATTTATCAAAGCATTTACTGCTTTGTTGATCAACTGAATGCTCATTTGTGCCTCAGCTTTCAACCTTTGAATGGCTTGTTTGTTAAAGTCAAAACACGCTGGTGCGAT
743	TCGCGCCCATAACTCGAGCATTCAGTTGATCAACAAAGCAGTAAATGCTTTGATAAATGACCAACTTATAATGAAGAACCATCTACGGGACATCATGGGGATTCCATATTGTAATTGGTCGTAGAGCGCA
744	TGCGCTCTACGACCAATTACAATATGGAATCCCCATGATGTCCCGTAGATGGTTCTTCATTATAAGTTGGTCATTTATCAAAGCATTTACTGCTTTGTTGATCAACTGAATGCTCGAGTTATGGGCGCGA
745	ATCGCACCAGCGTGTTTATAATGAAGAACCATCTACGGGACATCATGGGGATTCCATATTGTAATTACAGCAAGTATTGGTACCTCAACCACACAACTACTGGAAAAACATCACTCACTGCGGCTCCTCA
746	TGAGGAGCCGCAGTGAGTGATGTTTTTCCAGTAGTTGTGTGGTTGAGGTACCAATACTTGCTGTAATTACAATATGGAATCCCCATGATGTCCCGTAGATGGTTCTTCATTATAAACACGCTGGTGCGAT
747	TCGCGCCCATAACTCTACAGCAAGTATTGGTACCTCAACCACACAACTACTGGAAAAACATCACTGCCCAAGTGTTGGCTTGTATCAAATGGTTCATACCTGAACGAGACCCACTTGGTCGTAGAGCGCA
748	TGCGCTCTACGACCAAGTGGGTCTCGTTCAGGTATGAACCATTTGATACAAGCCAACACTTGGGCAGTGATGTTTTTCCAGTAGTTGTGTGGTTGAGGTACCAATACTTGCTGTAGAGTTATGGGCGCGA
749	ATCGCACCAGCGTGTGCCCAAGTGTTGGCTTGTATCAAATGGTTCATACCTGAACGAGACCCACTTTTCTGATGACATTGAACAACAAGCTGACAACATGATCACTGAGATGTTACACTGCGGCTCCTCA
750	TGAGGAGCCGCAGTGTAACATCTCAGTGATCATGTTGTCAGCTTGTTGTTCAATGTCATCAGAAAAGTGGGTCTCGTTCAGGTATGAACCATTTGATACAAGCCAACACTTGGGCACACGCTGGTGCGAT
751	TCGCGCCCATAACTCTTTCTGATGACATTGAACAACAAGCTGACAACATGATCACTGAGATGTTACAGAAGGAGTATATGGAGAGGCAGGGGAAGACACCATTGGGTCTGGTTGATGGTCGTAGAGCGCA
752	TGCGCTCTACGACCATCAACCAGACCCAATGGTGTCTTCCCCTGCCTCTCCATATACTCCTTCTGTAACATCTCAGTGATCATGTTGTCAGCTTGTTGTTCAATGTCATCAGAAAGAGTTATGGGCGCGA
753	ATCGCACCAGCGTGTCAGAAGGAGTATATGGAGAGGCAGGGGAAGACACCATTGGGTCTGGTTGACCTCTTTGTGTTCAGCACAAGCTTCTATCTCATTAGCATCTTCCTTCACCCACTGCGGCTCCTCA
754	TGAGGAGCCGCAGTGGGTGAAGGAAGATGCTAATGAGATAGAAGCTTGTGCTGAACACAAAGAGGTCAACCAGACCCAATGGTGTCTTCCCCTGCCTCTCCATATACTCCTTCTGACACGCTGGTGCGAT
755	TCGCGCCCATAACTCCCTCTTTGTGTTCAGCACAAGCTTCTATCTCATTAGCATCTTCCTTCACCTAGTTAAAATACCAACTCATAGGCATATTGTAGGCAAGCCGTGTCCCAGATGGTCGTAGAGCGCA
756	TGCGCTCTACGACCATCTGGGACACGGCTTGCCTACAATATGCCTATGAGTTGGTATTTTAACTAGGTGAAGGAAGATGCTAATGAGATAGAAGCTTGTGCTGAACACAAAGAGGGAGTTATGGGCGCGA
757	ATCGCACCAGCGTGTTAGTTAAAATACCAACTCATAGGCATATTGTAGGCAAGCCGTGTCCCAGACCTCACAGGTTGAATCATATGGGCATTTGTTCCTGTGGACTCTATAAACACACTGCGGCTCCTCA
758	TGAGGAGCCGCAGTGTGTTTATAGAGTCCACAGGAACAAATGCCCATATGATTCAACCTGTGAGGTCTGGGACACGGCTTGCCTACAATATGCCTATGAGTTGGTATTTTAACTAACACGCTGGTGCGAT
759	TCGCGCCCATAACTCCCTCACAGGTTGAATCATATGGGCATTTGTTCCTGTGGACTCTATAAACAGCCTGGTGTGCCTGTAAAATGGAAGAGATGAGACCCTTGTCAGGGCCCCCTGGTCGTAGAGCGCA
760	TGCGCTCTACGACCAGGGGGCCCTGACAAGGGTCTCATCTCTTCCATTTTACAGGCACACCAGGCTGTTTATAGAGTCCACAGGAACAAATGCCCATATGATTCAACCTGTGAGGGAGTTATGGGCGCGA
761	ATCGCACCAGCGTGTGCCTGGTGTGCCTGTAAAATGGAAGAGATGAGACCCTTGTCAGGGCCCCCGTGACCCACCGCCTGTTGGCGGTGGGTCACGGGGGCGTCCATTTACAGGACACTGCGGCTCCTCA
762	TGAGGAGCCGCAGTGTCCTGTAAATGGACGCCCCCGTGACCCACCGCCAACAGGCGGTGGGTCACGGGGGCCCTGACAAGGGTCTCATCTCTTCCATTTTACAGGCACACCAGGCACACGCTGGTGCGAT
763	TCGCGCCCATAACTCGTGACCCACCGCCTGTTGGCGGTGGGTCACGGGGGCGTCCATTTACAGGACGACCCTAGGTGTCGATGTTCTGAACACCATGTCTCTGGGCAGCACTGCTTGGTCGTAGAGCGCA
764	TGCGCTCTACGACCAAGCAGTGCTGCCCAGAGACATGGTGTTCAGAACATCGACACCTAGGGTCGTCCTGTAAATGGACGCCCCCGTGACCCACCGCCAACAGGCGGTGGGTCACGAGTTATGGGCGCGA
765	ATCGCACCAGCGTGTCGACCCTAGGTGTCGATGTTCTGAACACCATGTCTCTGGGCAGCACTGCTCTCAAAACTGATGTGTTCAGTCCTCCTGATACTGCTGCATCAAACATGATCACTGCGGCTCCTCA
766	TGAGGAGCCGCAGTGATCATGTTTGATGCAGCAGTATCAGGAGGACTGAACACATCAGTTTTGAGAGCAGTGCTGCCCAGAGACATGGTGTTCAGAACATCGACACCTAGGGTCGACACGCTGGTGCGAT
767	TCGCGCCCATAACTCCTCAAAACTGATGTGTTCAGTCCTCCTGATACTGCTGCATCAAACATGATGCAGTCCATTAGTGCACAGTGAGGGGTTATTTCCTCTTTACCACCTCTTTTGGTCGTAGAGCGCA
768	TGCGCTCTACGACCAAAAGAGGTGGTAAAGAGGAAATAACCCCTCACTGTGCACTAATGGACTGCATCATGTTTGATGCAGCAGTATCAGGAGGACTGAACACATCAGTTTTGAGGAGTTATGGGCGCGA
769	ATCGCACCAGCGTGTGCAGTCCATTAGTGCACAGTGAGGGGTTATTTCCTCTTTACCACCTCTTTTCTTCTTCTCAACAACAATACCTGTATGCATGTGGCATAAGTCTTTATACCACTGCGGCTCCTCA
770	TGAGGAGCCGCAGTGGTATAAAGACTTATGCCACATGCATACAGGTATTGTTGTTGAGAAGAAGAAAAGAGGTGGTAAAGAGGAAATAACCCCTCACTGTGCACTAATGGACTGCACACGCTGGTGCGAT
771	TCGCGCCCATAACTCTCTTCTTCTCAACAACAATACCTGTATGCATGTGGCATAAGTCTTTATACTGATCCCAGACTGCATTTTCATACTTCCTGGAATCAGTCTTGCTGAGGGCTGGTCGTAGAGCGCA
772	TGCGCTCTACGACCAGCCCTCAGCAAGACTGATTCCAGGAAGTATGAAAATGCAGTCTGGGATCAGTATAAAGACTTATGCCACATGCATACAGGTATTGTTGTTGAGAAGAAGAGAGTTATGGGCGCGA
773	ATCGCACCAGCGTGTTGATCCCAGACTGCATTTTCATACTTCCTGGAATCAGTCTTGCTGAGGGCAATGTCAATTAGCTTAATGTCTTTTCTTCCTTGTGATTCAAAGAGTTTCCCACTGCGGCTCCTCA
774	TGAGGAGCCGCAGTGGGAAACTCTTTGAATCACAAGGAAGAAAAGACATTAAGCTAATTGACATTGCCCTCAGCAAGACTGATTCCAGGAAGTATGAAAATGCAGTCTGGGATCAACACGCTGGTGCGAT
775	TCGCGCCCATAACTCAATGTCAATTAGCTTAATGTCTTTTCTTCCTTGTGATTCAAAGAGTTTCCTTATGTCATCAGATCCCTGGCAGGTGATGACCATATTCCGGGGGAGTGCATGGTCGTAGAGCGCA
776	TGCGCTCTACGACCATGCACTCCCCCGGAATATGGTCATCACCTGCCAGGGATCTGATGACATAAGGAAACTCTTTGAATCACAAGGAAGAAAAGACATTAAGCTAATTGACATTGAGTTATGGGCGCGA
777	ATCGCACCAGCGTGTTTATGTCATCAGATCCCTGGCAGGTGATGACCATATTCCGGGGGAGTGCATCAATGACAGCACTGGTCAAGCCCGGCTGTGCAGCGAAGAGGTCCGTGACCACTGCGGCTCCTCA
778	TGAGGAGCCGCAGTGGTCACGGACCTCTTCGCTGCACAGCCGGGCTTGACCAGTGCTGTCATTGATGCACTCCCCCGGAATATGGTCATCACCTGCCAGGGATCTGATGACATAAACACGCTGGTGCGAT
779	TCGCGCCCATAACTCTCAATGACAGCACTGGTCAAGCCCGGCTGTGCAGCGAAGAGGTCCGTGACATCAATCCCATGTGAGTACTTAGCATCCTGCTTGAACTGCTTTAAATCAGTGGTCGTAGAGCGCA
780	TGCGCTCTACGACCACTGATTTAAAGCAGTTCAAGCAGGATGCTAAGTACTCACATGGGATTGATGTCACGGACCTCTTCGCTGCACAGCCGGGCTTGACCAGTGCTGTCATTGAGAGTTATGGGCGCGA
781	ATCGCACCAGCGTGTATCAATCCCATGTGAGTACTTAGCATCCTGCTTGAACTGCTTTAAATCAGTAGGTTCACGGAAGAAGTGTATGTAGCACCCTGAACTTGGTTGATAGAGGCACTGCGGCTCCTCA
782	TGAGGAGCCGCAGTGCCTCTATCAACCAAGTTCAGGGTGCTACATACACTTCTTCCGTGAACCTACTGATTTAAAGCAGTTCAAGCAGGATGCTAAGTACTCACATGGGATTGATACACGCTGGTGCGAT
783	TCGCGCCCATAACTCTAGGTTCACGGAAGAAGTGTATGTAGCACCCTGAACTTGGTTGATAGAGGGCGATTTCCACTGGATCTTCAGGTCTTCCTTCAATGTCCATCCAGGTCTTTGGTCGTAGAGCGCA
784	TGCGCTCTACGACCAAAGACCTGGATGGACATTGAAGGAAGACCTGAAGATCCAGTGGAAATCGCCCTCTATCAACCAAGTTCAGGGTGCTACATACACTTCTTCCGTGAACCTAGAGTTATGGGCGCGA
785	ATCGCACCAGCGTGTGCGATTTCCACTGGATCTTCAGGTCTTCCTTCAATGTCCATCCAGGTCTTAGCATTTGGGTCAAGTTGCAGCATTGCATCCTTGAGGGTCATCAGCTGAGCACTGCGGCTCCTCA
786	TGAGGAGCCGCAGTGCTCAGCTGATGACCCTCAAGGATGCAATGCTGCAACTTGACCCAAATGCTAAGACCTGGATGGACATTGAAGGAAGACCTGAAGATCCAGTGGAAATCGCACACGCTGGTGCGAT
787	TCGCGCCCATAACTCAGCATTTGGGTCAAGTTGCAGCATTGCATCCTTGAGGGTCATCAGCTGAGAATAGGTGAGCCCAGCGGTAAATCCTGCCGACTGCAGAGATTTATTGGAATGGTCGTAGAGCGCA
788	TGCGCTCTACGACCATTCCAATAAATCTCTGCAGTCGGCAGGATTTACCGCTGGGCTCACCTATTCTCAGCTGATGACCCTCAAGGATGCAATGCTGCAACTTGACCCAAATGCTGAGTTATGGGCGCGA
789	ATCGCACCAGCGTGTAATAGGTGAGCCCAGCGGTAAATCCTGCCGACTGCAGAGATTTATTGGAACCGTTACTGCCAGCTTTCTGTGGCTTCCCATCTGATTCCAGATCAACAACCACTGCGGCTCCTCA
790	TGAGGAGCCGCAGTGGTTGTTGATCTGGAATCAGATGGGAAGCCACAGAAAGCTGGCAGTAACGGTTCCAATAAATCTCTGCAGTCGGCAGGATTTACCGCTGGGCTCACCTATTACACGCTGGTGCGAT
791	TCGCGCCCATAACTCCCGTTACTGCCAGCTTTCTGTGGCTTCCCATCTGATTCCAGATCAACAACAGTGTTTTCCCAGGCCCTTCCTGTTATTGAGGTTCTTGATGCAATGTATGTGGTCGTAGAGCGCA
792	TGCGCTCTACGACCACATACATTGCATCAAGAACCTCAATAACAGGAAGGGCCTGGGAAAACACTGTTGTTGATCTGGAATCAGATGGGAAGCCACAGAAAGCTGGCAGTAACGGGAGTTATGGGCGCGA
793	ATCGCACCAGCGTGTAGTGTTTTCCCAGGCCCTTCCTGTTATTGAGGTTCTTGATGCAATGTATGGCCATCCGTCTCCTGACAAACAAATCTTGTAGAGTATGTTTTCATAAGGACACTGCGGCTCCTCA
794	TGAGGAGCCGCAGTGTCCTTATGAAAACATACTCTACAAGATTTGTTTGTCAGGAGACGGATGGCCATACATTGCATCAAGAACCTCAATAACAGGAAGGGCCTGGGAAAACACTACACGCTGGTGCGAT
795	TCGCGCCCATAACTCGCCATCCGTCTCCTGACAAACAAATCTTGTAGAGTATGTTTTCATAAGGATTCCTTTCACCAGGGGCATCTGAAATGAACATCCCAAGAGCCTTCTTGACTGGTCGTAGAGCGCA
796	TGCGCTCTACGACCAGTCAAGAAGGCTCTTGGGATGTTCATTTCAGATGCCCCTGGTGAAAGGAATCCTTATGAAAACATACTCTACAAGATTTGTTTGTCAGGAGACGGATGGCGAGTTATGGGCGCGA
797	ATCGCACCAGCGTGTTTCCTTTCACCAGGGGCATCTGAAATGAACATCCCAAGAGCCTTCTTGACCTTTAAAATGGATTTGAGAATACCATCCATTGTCTGAGGTGACACCTTGACACTGCGGCTCCTCA
798	TGAGGAGCCGCAGTGTCAAGGTGTCACCTCAGACAATGGATGGTATTCTCAAATCCATTTTAAAGGTCAAGAAGGCTCTTGGGATGTTCATTTCAGATGCCCCTGGTGAAAGGAAACACGCTGGTGCGAT
799	TCGCGCCCATAACTCCTTTAAAATGGATTTGAGAATACCATCCATTGTCTGAGGTGACACCTTGATTGTTTCCAACATATTGCCACCATCCAGCATGCAAGCTCCTGCCTTCACATGGTCGTAGAGCGCA
800	TGCGCTCTACGACCATGTGAAGGCAGGAGCTTGCATGCTGGATGGTGGCAATATGTTGGAAACAATCAAGGTGTCACCTCAGACAATGGATGGTATTCTCAAATCCATTTTAAAGGAGTTATGGGCGCGA
801	ATCGCACCAGCGTGTTTGTTTCCAACATATTGCCACCATCCAGCATGCAAGCTCCTGCCTTCACAGCTGCACCCAAGCTAAAATTATAACCTGAGATGTTCAAAGAGCTTTTCTTCACTGCGGCTCCTCA
802	TGAGGAGCCGCAGTGAAGAAAAGCTCTTTGAACATCTCAGGTTATAATTTTAGCTTGGGTGCAGCTGTGAAGGCAGGAGCTTGCATGCTGGATGGTGGCAATATGTTGGAAACAAACACGCTGGTGCGAT
803	TCGCGCCCATAACTCGCTGCACCCAAGCTAAAATTATAACCTGAGATGTTCAAAGAGCTTTTCTTGGTGTCAATCATATTTAGGATGGGGTGACTTTGAGTCAGCCTGTCCAAGTTGGTCGTAGAGCGCA
804	TGCGCTCTACGACCAACTTGGACAGGCTGACTCAAAGTCACCCCATCCTAAATATGATTGACACCAAGAAAAGCTCTTTGAACATCTCAGGTTATAATTTTAGCTTGGGTGCAGCGAGTTATGGGCGCGA
805	ATCGCACCAGCGTGTGGTGTCAATCATATTTAGGATGGGGTGACTTTGAGTCAGCCTGTCCAAGTCTGAAGTATTGGGGTACTTCGCTGTGTAGATCAAACCTAAATCTGTCAATCACTGCGGCTCCTCA
806	TGAGGAGCCGCAGTGATTGACAGATTTAGGTTTGATCTACACAGCGAAGTACCCCAATACTTCAGACTTGGACAGGCTGACTCAAAGTCACCCCATCCTAAATATGATTGACACCACACGCTGGTGCGAT
807	TCGCGCCCATAACTCCTGAAGTATTGGGGTACTTCGCTGTGTAGATCAAACCTAAATCTGTCAATGCTTGTACTGCATCATTCAAGTCAACCTGCCCCTGTTTTGTCAGACATGCTGGTCGTAGAGCGCA
808	TGCGCTCTACGACCAGCATGTCTGACAAAACAGGGGCAGGTTGACTTGAATGATGCAGTACAAGCATTGACAGATTTAGGTTTGATCTACACAGCGAAGTACCCCAATACTTCAGGAGTTATGGGCGCGA
809	ATCGCACCAGCGTGTGCTTGTACTGCATCATTCAAGTCAACCTGCCCCTGTTTTGTCAGACATGCCAGTGTCAGACTTGGCATGGTCCCGAACTGATTATTGAGCAACTCTGCATCACTGCGGCTCCTCA
810	TGAGGAGCCGCAGTGATGCAGAGTTGCTCAATAATCAGTTCGGGACCATGCCAAGTCTGACACTGGCATGTCTGACAAAACAGGGGCAGGTTGACTTGAATGATGCAGTACAAGCACACGCTGGTGCGAT
811	TCGCGCCCATAACTCCAGTGTCAGACTTGGCATGGTCCCGAACTGATTATTGAGCAACTCTGCATTTTTCACATCCCAAACTCTGACCACTCCATCTCTCCCAGCCCGAGCCCCTTGGTCGTAGAGCGCA
812	TGCGCTCTACGACCAAGGGGCTCGGGCTGGGAGAGATGGAGTGGTCAGAGTTTGGGATGTGAAAAATGCAGAGTTGCTCAATAATCAGTTCGGGACCATGCCAAGTCTGACACTGGAGTTATGGGCGCGA
813	ATCGCACCAGCGTGTTTTTCACATCCCAAACTCTGACCACTCCATCTCTCCCAGCCCGAGCCCCTTGATTACTACCACTCATTCCTATCATGTTCAGAAGAGCTCTTCTTTGGTCCACTGCGGCTCCTCA
814	TGAGGAGCCGCAGTGGACCAAAGAAGAGCTCTTCTGAACATGATAGGAATGAGTGGTAGTAATCAAGGGGCTCGGGCTGGGAGAGATGGAGTGGTCAGAGTTTGGGATGTGAAAAACACGCTGGTGCGAT
815	TCGCGCCCATAACTCTGATTACTACCACTCATTCCTATCATGTTCAGAAGAGCTCTTCTTTGGTCAAGTTGCTGTGAGCTTAGGTTGCCCATATAGACACCTGCACTCAATGGCCTGGTCGTAGAGCGCA
816	TGCGCTCTACGACCAGGCCATTGAGTGCAGGTGTCTATATGGGCAACCTAAGCTCACAGCAACTTGACCAAAGAAGAGCTCTTCTGAACATGATAGGAATGAGTGGTAGTAATCAGAGTTATGGGCGCGA
817	ATCGCACCAGCGTGTAAGTTGCTGTGAGCTTAGGTTGCCCATATAGACACCTGCACTCAATGGCCTTTCTGTTCTGGTCACCTTCGATTTCAACTTCTCTAGATCAGCGGCCAAGCACTGCGGCTCCTCA
818	TGAGGAGCCGCAGTGCTTGGCCGCTGATCTAGAGAAGTTGAAATCGAAGGTGACCAGAACAGAAAGGCCATTGAGTGCAGGTGTCTATATGGGCAACCTAAGCTCACAGCAACTTACACGCTGGTGCGAT
819	TCGCGCCCATAACTCTTTCTGTTCTGGTCACCTTCGATTTCAACTTCTCTAGATCAGCGGCCAAGATTAATAAGTCATCTGAGGTTAGAGTCCCAACTCTCAGTATACTCTTTTGTGGTCGTAGAGCGCA
820	TGCGCTCTACGACCACAAAAGAGTATACTGAGAGTTGGGACTCTAACCTCAGATGACTTATTAATCTTGGCCGCTGATCTAGAGAAGTTGAAATCGAAGGTGACCAGAACAGAAAGAGTTATGGGCGCGA
821	ATCGCACCAGCGTGTATTAATAAGTCATCTGAGGTTAGAGTCCCAACTCTCAGTATACTCTTTTGTTGAGTTGATTTTAATTCAACAAGATTGTTGACTGCTTGATTTAGGTCCCCACTGCGGCTCCTCA
822	TGAGGAGCCGCAGTGGGGACCTAAATCAAGCAGTCAACAATCTTGTTGAATTAAAATCAACTCAACAAAAGAGTATACTGAGAGTTGGGACTCTAACCTCAGATGACTTATTAATACACGCTGGTGCGAT
823	TCGCGCCCATAACTCTTGAGTTGATTTTAATTCAACAAGATTGTTGACTGCTTGATTTAGGTCCCTCAACCGTTTTAAATCATTGTCATCCCTTCTCTCCTTGCGCATCAACCGTTGGTCGTAGAGCGCA
824	TGCGCTCTACGACCAACGGTTGATGCGCAAGGAGAGAAGGGATGACAATGATTTAAAACGGTTGAGGGACCTAAATCAAGCAGTCAACAATCTTGTTGAATTAAAATCAACTCAAGAGTTATGGGCGCGA
825	ATCGCACCAGCGTGTTCAACCGTTTTAAATCATTGTCATCCCTTCTCTCCTTGCGCATCAACCGTTGAACATTACTGACTTCAGAGAAGTCAAGCCCATGTAAAAGAGCCTGGGCCACTGCGGCTCCTCA
826	TGAGGAGCCGCAGTGGCCCAGGCTCTTTTACATGGGCTTGACTTCTCTGAAGTCAGTAATGTTCAACGGTTGATGCGCAAGGAGAGAAGGGATGACAATGATTTAAAACGGTTGAACACGCTGGTGCGAT
827	TCGCGCCCATAACTCTGAACATTACTGACTTCAGAGAAGTCAAGCCCATGTAAAAGAGCCTGGGCATCCTTCACCACCTGCAGTTTGATGTTGGAGCAGTAACCAGATAATTCCCTGGTCGTAGAGCGCA
828	TGCGCTCTACGACCAGGGAATTATCTGGTTACTGCTCCAACATCAAACTGCAGGTGGTGAAGGATGCCCAGGCTCTTTTACATGGGCTTGACTTCTCTGAAGTCAGTAATGTTCAGAGTTATGGGCGCGA
829	ATCGCACCAGCGTGTATCCTTCACCACCTGCAGTTTGATGTTGGAGCAGTAACCAGATAATTCCCTCCTCAAGGATTGTGTCCACAAAAAGGATTTTATTTCCTTTGAGGCACTCCACTGCGGCTCCTCA
830	TGAGGAGCCGCAGTGGAGTGCCTCAAAGGAAATAAAATCCTTTTTGTGGACACAATCCTTGAGGAGGGAATTATCTGGTTACTGCTCCAACATCAAACTGCAGGTGGTGAAGGATACACGCTGGTGCGAT
831	TCGCGCCCATAACTCTCCTCAAGGATTGTGTCCACAAAAAGGATTTTATTTCCTTTGAGGCACTCATCGCCAGATTGTTGCGTTGAATGCACGCAATAGAAAGCTGAGACTATCTTGGTCGTAGAGCGCA
832	TGCGCTCTACGACCAAGATAGTCTCAGCTTTCTATTGCGTGCATTCAACGCAACAATCTGGCGATGAGTGCCTCAAAGGAAATAAAATCCTTTTTGTGGACACAATCCTTGAGGAGAGTTATGGGCGCGA
833	ATCGCACCAGCGTGTATCGCCAGATTGTTGCGTTGAATGCACGCAATAGAAAGCTGAGACTATCTGCCAAAGTGTTAAAAGCAAAGCGCAATCCAATAGCCTAGGATCCACTGTGCACTGCGGCTCCTCA
834	TGAGGAGCCGCAGTGCACAGTGGATCCTAGGCTATTGGATTGCGCTTTGCTTTTAACACTTTGGCAGATAGTCTCAGCTTTCTATTGCGTGCATTCAACGCAACAATCTGGCGATACACGCTGGTGCGAT
835	ATCGCACCAGCGTGTCGGGGATCCTAGGCAATTTGGTTGTTCTTCTTTTTGGCCTTTACACCTTGTAGTCCAACAAATGGGGAACAAGCAAACCAAAGCTCCCGAAGCCAAAGGCCACTGCGGCTCCTCA
836	TGAGGAGCCGCAGTGGCCTTTGGCTTCGGGAGCTTTGGTTTGCTTGTTCCCCATTTGTTGGACTACAAGGTGTAAAGGCCAAAAAGAAGAACAACCAAATTGCCTAGGATCCCCGACACGCTGGTGCGAT
837	TCGCGCCCATAACTCTAGTCCAACAAATGGGGAACAAGCAAACCAAAGCTCCCGAAGCCAAAGGCAGCCCGAGGGCCAGTCTGATCCCAGACGCCACACACCTGGGGCCACAGTTTGGTCGTAGAGCGCA
838	TGCGCTCTACGACCAAACTGTGGCCCCAGGTGTGTGGCGTCTGGGATCAGACTGGCCCTCGGGCTGCCTTTGGCTTCGGGAGCTTTGGTTTGCTTGTTCCCCATTTGTTGGACTAGAGTTATGGGCGCGA
839	ATCGCACCAGCGTGTAGCCCGAGGGCCAGTCTGATCCCAGACGCCACACACCTGGGGCCACAGTTCTGCAAGAGCTGCTGGTTCGAAAACAAGGGCTTGGTTGAGTGCAACAACCCACTGCGGCTCCTCA
840	TGAGGAGCCGCAGTGGGTTGTTGCACTCAACCAAGCCCTTGTTTTCGAACCAGCAGCTCTTGCAGAACTGTGGCCCCAGGTGTGTGGCGTCTGGGATCAGACTGGCCCTCGGGCTACACGCTGGTGCGAT
841	TCGCGCCCATAACTCCTGCAAGAGCTGCTGGTTCGAAAACAAGGGCTTGGTTGAGTGCAACAACCATTATTTGTGTCTCAACTGCCTCACTCTGCTTCTGAGTGTCAGCAGCAGGTGGTCGTAGAGCGCA
842	TGCGCTCTACGACCACCTGCTGCTGACACTCAGAAGCAGAGTGAGGCAGTTGAGACACAAATAATGGTTGTTGCACTCAACCAAGCCCTTGTTTTCGAACCAGCAGCTCTTGCAGGAGTTATGGGCGCGA
843	ATCGCACCAGCGTGTATTATTTGTGTCTCAACTGCCTCACTCTGCTTCTGAGTGTCAGCAGCAGGTGTCCCATTTGCAAGATGCCCCTCCCAACAAAACTAAGACCATCAGCCGTCACTGCGGCTCCTCA
844	TGAGGAGCCGCAGTGACGGCTGATGGTCTTAGTTTTGTTGGGAGGGGCATCTTGCAAATGGGACACCTGCTGCTGACACTCAGAAGCAGAGTGAGGCAGTTGAGACACAAATAATACACGCTGGTGCGAT
845	TCGCGCCCATAACTCTGTCCCATTTGCAAGATGCCCCTCCCAACAAAACTAAGACCATCAGCCGTCCCAACAGCGCCCCCAACCAAAGCAGAAGACAACACCAGACCCCCACCCTTGGTCGTAGAGCGCA
846	TGCGCTCTACGACCAAGGGTGGGGGTCTGGTGTTGTCTTCTGCTTTGGTTGGGGGCGCTGTTGGGACGGCTGATGGTCTTAGTTTTGTTGGGAGGGGCATCTTGCAAATGGGACAGAGTTATGGGCGCGA
847	ATCGCACCAGCGTGTCCCAACAGCGCCCCCAACCAAAGCAGAAGACAACACCAGACCCCCACCCTATAGTCCCTGAGCCCCCCGCAAGCCCCACAACCCTCTCCACCCCCCGACACACTGCGGCTCCTCA
848	TGAGGAGCCGCAGTGTGTCGGGGGGTGGAGAGGGTTGTGGGGCTTGCGGGGGGCTCAGGGACTATAGGGTGGGGGTCTGGTGTTGTCTTCTGCTTTGGTTGGGGGCGCTGTTGGGACACGCTGGTGCGAT
849	TCGCGCCCATAACTCATAGTCCCTGAGCCCCCCGCAAGCCCCACAACCCTCTCCACCCCCCGACACCCCCCGGGGGGACCCCCCGCCGGGGGCCCCCCCGGGGGAGCCAGCTCTCTGGTCGTAGAGCGCA
850	TGCGCTCTACGACCAGAGAGCTGGCTCCCCCGGGGGGGCCCCCGGCGGGGGGTCCCCCCGGGGGGTGTCGGGGGGTGGAGAGGGTTGTGGGGCTTGCGGGGGGCTCAGGGACTATGAGTTATGGGCGCGA
851	ATCGCACCAGCGTGTCCCCCCGGGGGGACCCCCCGCCGGGGGCCCCCCCGGGGGAGCCAGCTCTCTCCAGAGATCTACTCGATCTCCTCAATGTGCTCTTCCTTTTCAGCCAACTCACTGCGGCTCCTCA
852	TGAGGAGCCGCAGTGAGTTGGCTGAAAAGGAAGAGCACATTGAGGAGATCGAGTAGATCTCTGGAGAGAGCTGGCTCCCCCGGGGGGGCCCCCGGCGGGGGGTCCCCCCGGGGGGACACGCTGGTGCGAT
853	TCGCGCCCATAACTCTCCAGAGATCTACTCGATCTCCTCAATGTGCTCTTCCTTTTCAGCCAACTCCTCACATGTTCTACCCTTTAGCCTTAATTTACCACCACTTGACTGCACCTGGTCGTAGAGCGCA
854	TGCGCTCTACGACCAGGTGCAGTCAAGTGGTGGTAAATTAAGGCTAAAGGGTAGAACATGTGAGGAGTTGGCTGAAAAGGAAGAGCACATTGAGGAGATCGAGTAGATCTCTGGAGAGTTATGGGCGCGA
855	ATCGCACCAGCGTGTCCTCACATGTTCTACCCTTTAGCCTTAATTTACCACCACTTGACTGCACCATCACTCTCTTTCTTGATTTACTATAACAGAGGGCATAACCTTTGAATTCCACTGCGGCTCCTCA
856	TGAGGAGCCGCAGTGGAATTCAAAGGTTATGCCCTCTGTTATAGTAAATCAAGAAAGAGAGTGATGGTGCAGTCAAGTGGTGGTAAATTAAGGCTAAAGGGTAGAACATGTGAGGACACGCTGGTGCGAT
857	TCGCGCCCATAACTCATCACTCTCTTTCTTGATTTACTATAACAGAGGGCATAACCTTTGAATTCCACCCAATTATCTACTGCCTCAAGAACCGCACTCAAGACTCCTGTGCTGCTGGTCGTAGAGCGCA
858	TGCGCTCTACGACCAGCAGCACAGGAGTCTTGAGTGCGGTTCTTGAGGCAGTAGATAATTGGGTGGAATTCAAAGGTTATGCCCTCTGTTATAGTAAATCAAGAAAGAGAGTGATGAGTTATGGGCGCGA
859	ATCGCACCAGCGTGTCACCCAATTATCTACTGCCTCAAGAACCGCACTCAAGACTCCTGTGCTGCTTGGTGCTGCAGCCCTTAATATGGAGACAATGTCTACCCCTGACCACTGCCACTGCGGCTCCTCA
860	TGAGGAGCCGCAGTGGCAGTGGTCAGGGGTAGACATTGTCTCCATATTAAGGGCTGCAGCACCAAGCAGCACAGGAGTCTTGAGTGCGGTTCTTGAGGCAGTAGATAATTGGGTGACACGCTGGTGCGAT
861	TCGCGCCCATAACTCTTGGTGCTGCAGCCCTTAATATGGAGACAATGTCTACCCCTGACCACTGCATCCTCAACCCTAGCCTGTCTAGCATCATGTTGCTTAATGCCTCGATCAGTGGTCGTAGAGCGCA
862	TGCGCTCTACGACCACTGATCGAGGCATTAAGCAACATGATGCTAGACAGGCTAGGGTTGAGGATGCAGTGGTCAGGGGTAGACATTGTCTCCATATTAAGGGCTGCAGCACCAAGAGTTATGGGCGCGA
863	ATCGCACCAGCGTGTATCCTCAACCCTAGCCTGTCTAGCATCATGTTGCTTAATGCCTCGATCAGTAGGTCAGATGAGGTGTCCCCAACTTCTCTCACAAATATCTCAAGATCCTCACTGCGGCTCCTCA
864	TGAGGAGCCGCAGTGAGGATCTTGAGATATTTGTGAGAGAAGTTGGGGACACCTCATCTGACCTACTGATCGAGGCATTAAGCAACATGATGCTAGACAGGCTAGGGTTGAGGATACACGCTGGTGCGAT
865	TCGCGCCCATAACTCTAGGTCAGATGAGGTGTCCCCAACTTCTCTCACAAATATCTCAAGATCCTGATCTTGTATAACAGGTGTGAAGGATGCCAATTTCTTCTCGCATTCCCACTGGTCGTAGAGCGCA
866	TGCGCTCTACGACCAGTGGGAATGCGAGAAGAAATTGGCATCCTTCACACCTGTTATACAAGATCAGGATCTTGAGATATTTGTGAGAGAAGTTGGGGACACCTCATCTGACCTAGAGTTATGGGCGCGA
867	ATCGCACCAGCGTGTGATCTTGTATAACAGGTGTGAAGGATGCCAATTTCTTCTCGCATTCCCACAGACCCCCTCTATGCACGACCAGCGGGACTGGCTCAGCACAAGGGCCCACCACTGCGGCTCCTCA
868	TGAGGAGCCGCAGTGGTGGGCCCTTGTGCTGAGCCAGTCCCGCTGGTCGTGCATAGAGGGGGTCTGTGGGAATGCGAGAAGAAATTGGCATCCTTCACACCTGTTATACAAGATCACACGCTGGTGCGAT
869	TCGCGCCCATAACTCAGACCCCCTCTATGCACGACCAGCGGGACTGGCTCAGCACAAGGGCCCACCAACACAAAGTCATACTCTGTAAACTGCAGTTTTTCTATGTCAACAACAATGGTCGTAGAGCGCA
870	TGCGCTCTACGACCATTGTTGTTGACATAGAAAAACTGCAGTTTACAGAGTATGACTTTGTGTTGGTGGGCCCTTGTGCTGAGCCAGTCCCGCTGGTCGTGCATAGAGGGGGTCTGAGTTATGGGCGCGA
871	ATCGCACCAGCGTGTCAACACAAAGTCATACTCTGTAAACTGCAGTTTTTCTATGTCAACAACAATCTCAACAGGAGTCACACACCCTAGTTGGTTCATGTCGACTAAAAACTCACACTGCGGCTCCTCA
872	TGAGGAGCCGCAGTGTGAGTTTTTAGTCGACATGAACCAACTAGGGTGTGTGACTCCTGTTGAGATTGTTGTTGACATAGAAAAACTGCAGTTTACAGAGTATGACTTTGTGTTGACACGCTGGTGCGAT
873	TCGCGCCCATAACTCTCTCAACAGGAGTCACACACCCTAGTTGGTTCATGTCGACTAAAAACTCATTGACAACCTCAGTGTCGATGTACCATGGTGATTTGCCCTTAAAAGTGGGTGGTCGTAGAGCGCA
874	TGCGCTCTACGACCACCCACTTTTAAGGGCAAATCACCATGGTACATCGACACTGAGGTTGTCAATGAGTTTTTAGTCGACATGAACCAACTAGGGTGTGTGACTCCTGTTGAGAGAGTTATGGGCGCGA
875	ATCGCACCAGCGTGTTTGACAACCTCAGTGTCGATGTACCATGGTGATTTGCCCTTAAAAGTGGGCCCTGACAAAACCAACCTCCAACAGTCTGACAAGACGCAAGGACTCACTGCACTGCGGCTCCTCA
876	TGAGGAGCCGCAGTGCAGTGAGTCCTTGCGTCTTGTCAGACTGTTGGAGGTTGGTTTTGTCAGGGCCCACTTTTAAGGGCAAATCACCATGGTACATCGACACTGAGGTTGTCAAACACGCTGGTGCGAT
877	TCGCGCCCATAACTCCCCTGACAAAACCAACCTCCAACAGTCTGACAAGACGCAAGGACTCACTGCACCAGAATACATAGCGGTCACATCATGCACTAAGTACTTGGTCTGTTGATGGTCGTAGAGCGCA
878	TGCGCTCTACGACCATCAACAGACCAAGTACTTAGTGCATGATGTGACCGCTATGTATTCTGGTGCAGTGAGTCCTTGCGTCTTGTCAGACTGTTGGAGGTTGGTTTTGTCAGGGGAGTTATGGGCGCGA
879	ATCGCACCAGCGTGTCACCAGAATACATAGCGGTCACATCATGCACTAAGTACTTGGTCTGTTGATTCATTGAGCCAGTGTAATTAAGGTGAATAGCAAAGTTTTCTTTAAAACTCACTGCGGCTCCTCA
880	TGAGGAGCCGCAGTGAGTTTTAAAGAAAACTTTGCTATTCACCTTAATTACACTGGCTCAATGAATCAACAGACCAAGTACTTAGTGCATGATGTGACCGCTATGTATTCTGGTGACACGCTGGTGCGAT
881	TCGCGCCCATAACTCTTCATTGAGCCAGTGTAATTAAGGTGAATAGCAAAGTTTTCTTTAAAACTAGCATCTTGACTCTTAATACGAAACCTCACTGTCTGACTCAATTTTGCAGTGGTCGTAGAGCGCA
882	TGCGCTCTACGACCACTGCAAAATTGAGTCAGACAGTGAGGTTTCGTATTAAGAGTCAAGATGCTAGTTTTAAAGAAAACTTTGCTATTCACCTTAATTACACTGGCTCAATGAAGAGTTATGGGCGCGA
883	ATCGCACCAGCGTGTAGCATCTTGACTCTTAATACGAAACCTCACTGTCTGACTCAATTTTGCAGACCCTGAGGGTAGTAAAGCAACAGCATCAAAGAAATCCTCCAGTGAATTACACTGCGGCTCCTCA
884	TGAGGAGCCGCAGTGTAATTCACTGGAGGATTTCTTTGATGCTGTTGCTTTACTACCCTCAGGGTCTGCAAAATTGAGTCAGACAGTGAGGTTTCGTATTAAGAGTCAAGATGCTACACGCTGGTGCGAT
885	TCGCGCCCATAACTCACCCTGAGGGTAGTAAAGCAACAGCATCAAAGAAATCCTCCAGTGAATTAAATTTGGAATCAACTAAACCCGAAGCAACCAGTTGATTCTGATTGAACTTTGGTCGTAGAGCGCA
886	TGCGCTCTACGACCAAAGTTCAATCAGAATCAACTGGTTGCTTCGGGTTTAGTTGATTCCAAATTTAATTCACTGGAGGATTTCTTTGATGCTGTTGCTTTACTACCCTCAGGGTGAGTTATGGGCGCGA
887	ATCGCACCAGCGTGTAATTTGGAATCAACTAAACCCGAAGCAACCAGTTGATTCTGATTGAACTTTGCTGGTTCAATATCAAAGTCTATCCAGGCATAACCCATCATCAAATCATCACTGCGGCTCCTCA
888	TGAGGAGCCGCAGTGATGATTTGATGATGGGTTATGCCTGGATAGACTTTGATATTGAACCAGCAAAGTTCAATCAGAATCAACTGGTTGCTTCGGGTTTAGTTGATTCCAAATTACACGCTGGTGCGAT
889	TCGCGCCCATAACTCTGCTGGTTCAATATCAAAGTCTATCCAGGCATAACCCATCATCAAATCATGTTTAAACATTGGCCTCTCAATGCCCTTGTGAATAACTTTCTCCACAAATTGGTCGTAGAGCGCA
890	TGCGCTCTACGACCAATTTGTGGAGAAAGTTATTCACAAGGGCATTGAGAGGCCAATGTTTAAACATGATTTGATGATGGGTTATGCCTGGATAGACTTTGATATTGAACCAGCAGAGTTATGGGCGCGA
891	ATCGCACCAGCGTGTGTTTAAACATTGGCCTCTCAATGCCCTTGTGAATAACTTTCTCCACAAATGAAGAAAATGGACCCATTCTATGCAAACCTTCACCCTCTGGGACTGATGACACTGCGGCTCCTCA
892	TGAGGAGCCGCAGTGTCATCAGTCCCAGAGGGTGAAGGTTTGCATAGAATGGGTCCATTTTCTTCATTTGTGGAGAAAGTTATTCACAAGGGCATTGAGAGGCCAATGTTTAAACACACGCTGGTGCGAT
893	TCGCGCCCATAACTCGAAGAAAATGGACCCATTCTATGCAAACCTTCACCCTCTGGGACTGATGATTTATGTGGAAACCATGTGAAAGATCCCAGTGTTCTTGTTGTAGCAACAATGGTCGTAGAGCGCA
894	TGCGCTCTACGACCATTGTTGCTACAACAAGAACACTGGGATCTTTCACATGGTTTCCACATAAATCATCAGTCCCAGAGGGTGAAGGTTTGCATAGAATGGGTCCATTTTCTTCGAGTTATGGGCGCGA
895	ATCGCACCAGCGTGTTTTATGTGGAAACCATGTGAAAGATCCCAGTGTTCTTGTTGTAGCAACAAATGGTCTCACATAGGACTCGAAATAGATCTGCCTCATGAAATTATCAACACACTGCGGCTCCTCA
896	TGAGGAGCCGCAGTGTGTTGATAATTTCATGAGGCAGATCTATTTCGAGTCCTATGTGAGACCATTTGTTGCTACAACAAGAACACTGGGATCTTTCACATGGTTTCCACATAAAACACGCTGGTGCGAT
897	TCGCGCCCATAACTCATGGTCTCACATAGGACTCGAAATAGATCTGCCTCATGAAATTATCAACAGCATCACTAGTGCTCACCACTCTTTCCTCCACCATGGGCTCATGTGTTCTTGGTCGTAGAGCGCA
898	TGCGCTCTACGACCAAGAACACATGAGCCCATGGTGGAGGAAAGAGTGGTGAGCACTAGTGATGCTGTTGATAATTTCATGAGGCAGATCTATTTCGAGTCCTATGTGAGACCATGAGTTATGGGCGCGA
899	ATCGCACCAGCGTGTGCATCACTAGTGCTCACCACTCTTTCCTCCACCATGGGCTCATGTGTTCTAGTGTGAGACAATCTTAATTCAGATGACAGCACAATGTAATGTTCTTCCCCACTGCGGCTCCTCA
900	TGAGGAGCCGCAGTGGGGAAGAACATTACATTGTGCTGTCATCTGAATTAAGATTGTCTCACACTAGAACACATGAGCCCATGGTGGAGGAAAGAGTGGTGAGCACTAGTGATGCACACGCTGGTGCGAT
901	TCGCGCCCATAACTCAGTGTGAGACAATCTTAATTCAGATGACAGCACAATGTAATGTTCTTCCCTCTTCCATTTAACTATATGTGAAACAAGAGACAAGGCCTCACAATTGACATGGTCGTAGAGCGCA
902	TGCGCTCTACGACCATGTCAATTGTGAGGCCTTGTCTCTTGTTTCACATATAGTTAAATGGAAGAGGGAAGAACATTACATTGTGCTGTCATCTGAATTAAGATTGTCTCACACTGAGTTATGGGCGCGA
903	ATCGCACCAGCGTGTTCTTCCATTTAACTATATGTGAAACAAGAGACAAGGCCTCACAATTGACATCCAATGCCACACAGAGATCTAAAAATTTTATCCTGGGTGACCACTTCATCACTGCGGCTCCTCA
904	TGAGGAGCCGCAGTGATGAAGTGGTCACCCAGGATAAAATTTTTAGATCTCTGTGTGGCATTGGATGTCAATTGTGAGGCCTTGTCTCTTGTTTCACATATAGTTAAATGGAAGAACACGCTGGTGCGAT
905	TCGCGCCCATAACTCTCCAATGCCACACAGAGATCTAAAAATTTTATCCTGGGTGACCACTTCATTTTGGTTGATGCTAAATCGCTCATAAATGGCAATATGTGTTTCTCAAATATGGTCGTAGAGCGCA
906	TGCGCTCTACGACCATATTTGAGAAACACATATTGCCATTTATGAGCGATTTAGCATCAACCAAAATGAAGTGGTCACCCAGGATAAAATTTTTAGATCTCTGTGTGGCATTGGAGAGTTATGGGCGCGA
907	ATCGCACCAGCGTGTTTTGGTTGATGCTAAATCGCTCATAAATGGCAATATGTGTTTCTCAAATACAGATGGATACAATCTTCTTAGAGAATGAATGATGTGATTTAAACCGACCCACTGCGGCTCCTCA
908	TGAGGAGCCGCAGTGGGTCGGTTTAAATCACATCATTCATTCTCTAAGAAGATTGTATCCATCTGTATTTGAGAAACACATATTGCCATTTATGAGCGATTTAGCATCAACCAAAACACGCTGGTGCGAT
909	TCGCGCCCATAACTCCAGATGGATACAATCTTCTTAGAGAATGAATGATGTGATTTAAACCGACCCTGTCCTCTAGTAGTTTTGATGCAGTCGGTTTCAAAGGAAAGTAATCACATGGTCGTAGAGCGCA
910	TGCGCTCTACGACCATGTGATTACTTTCCTTTGAAACCGACTGCATCAAAACTACTAGAGGACAGGGTCGGTTTAAATCACATCATTCATTCTCTAAGAAGATTGTATCCATCTGGAGTTATGGGCGCGA
911	ATCGCACCAGCGTGTCTGTCCTCTAGTAGTTTTGATGCAGTCGGTTTCAAAGGAAAGTAATCACAAGGGTTGTGTTTGAAAAACTCTAATGCCTTAACCGTCTTAGGTTCTCCCACACTGCGGCTCCTCA
912	TGAGGAGCCGCAGTGTGGGAGAACCTAAGACGGTTAAGGCATTAGAGTTTTTCAAACACAACCCTTGTGATTACTTTCCTTTGAAACCGACTGCATCAAAACTACTAGAGGACAGACACGCTGGTGCGAT
913	TCGCGCCCATAACTCAGGGTTGTGTTTGAAAAACTCTAATGCCTTAACCGTCTTAGGTTCTCCCAAGACCCATGCACCCAGTTCTATTGCAGTTGATAAAGAAATACACATATAGTGGTCGTAGAGCGCA
914	TGCGCTCTACGACCACTATATGTGTATTTCTTTATCAACTGCAATAGAACTGGGTGCATGGGTCTTGGGAGAACCTAAGACGGTTAAGGCATTAGAGTTTTTCAAACACAACCCTGAGTTATGGGCGCGA
915	ATCGCACCAGCGTGTAGACCCATGCACCCAGTTCTATTGCAGTTGATAAAGAAATACACATATAGTCCCATAACAAAGGTCTAAAATAGCTGGTCACACCTTCACTTCCACTTCCCACTGCGGCTCCTCA
916	TGAGGAGCCGCAGTGGGAAGTGGAAGTGAAGGTGTGACCAGCTATTTTAGACCTTTGTTATGGGACTATATGTGTATTTCTTTATCAACTGCAATAGAACTGGGTGCATGGGTCTACACGCTGGTGCGAT
917	TCGCGCCCATAACTCTCCCATAACAAAGGTCTAAAATAGCTGGTCACACCTTCACTTCCACTTCCAGCCCTGATGTTTAACGGAACTCGCCAATACTGAACACCATAGGAGTTTGTGGTCGTAGAGCGCA
918	TGCGCTCTACGACCACAAACTCCTATGGTGTTCAGTATTGGCGAGTTCCGTTAAACATCAGGGCTGGAAGTGGAAGTGAAGGTGTGACCAGCTATTTTAGACCTTTGTTATGGGAGAGTTATGGGCGCGA
919	ATCGCACCAGCGTGTAGCCCTGATGTTTAACGGAACTCGCCAATACTGAACACCATAGGAGTTTGTCAGTAACTCAACCCCTTGGGTGCTAGAGATTAGAGACTGGATGGACTTACACTGCGGCTCCTCA
920	TGAGGAGCCGCAGTGTAAGTCCATCCAGTCTCTAATCTCTAGCACCCAAGGGGTTGAGTTACTGACAAACTCCTATGGTGTTCAGTATTGGCGAGTTCCGTTAAACATCAGGGCTACACGCTGGTGCGAT
921	TCGCGCCCATAACTCTCAGTAACTCAACCCCTTGGGTGCTAGAGATTAGAGACTGGATGGACTTAATGTACAAATTCTCTTTATTTGGCCCTCGAACACATTTGCTACCTAATGTTGGTCGTAGAGCGCA
922	TGCGCTCTACGACCAACATTAGGTAGCAAATGTGTTCGAGGGCCAAATAAAGAGAATTTGTACATTAAGTCCATCCAGTCTCTAATCTCTAGCACCCAAGGGGTTGAGTTACTGAGAGTTATGGGCGCGA
923	ATCGCACCAGCGTGTATGTACAAATTCTCTTTATTTGGCCCTCGAACACATTTGCTACCTAATGTTCTACACAATCCAACAAAGCCAGATGCAATGGAACTTTGGAACGCAGATTCACTGCGGCTCCTCA
924	TGAGGAGCCGCAGTGAATCTGCGTTCCAAAGTTCCATTGCATCTGGCTTTGTTGGATTGTGTAGAACATTAGGTAGCAAATGTGTTCGAGGGCCAAATAAAGAGAATTTGTACATACACGCTGGTGCGAT
925	TCGCGCCCATAACTCTCTACACAATCCAACAAAGCCAGATGCAATGGAACTTTGGAACGCAGATTTGTTAATGGCTTCAGACAGCAACTTTTGTGCACCTCGAGTGAAGGTGGAATGGTCGTAGAGCGCA
926	TGCGCTCTACGACCATTCCACCTTCACTCGAGGTGCACAAAAGTTGCTGTCTGAAGCCATTAACAAATCTGCGTTCCAAAGTTCCATTGCATCTGGCTTTGTTGGATTGTGTAGAGAGTTATGGGCGCGA
927	ATCGCACCAGCGTGTTGTTAATGGCTTCAGACAGCAACTTTTGTGCACCTCGAGTGAAGGTGGAAGACAGCTTGTTTTGAATTGTCTTGACAATAGTTGGAATCTTCTCATCATCCACTGCGGCTCCTCA
928	TGAGGAGCCGCAGTGGATGATGAGAAGATTCCAACTATTGTCAAGACAATTCAAAACAAGCTGTCTTCCACCTTCACTCGAGGTGCACAAAAGTTGCTGTCTGAAGCCATTAACAACACGCTGGTGCGAT
929	TCGCGCCCATAACTCGACAGCTTGTTTTGAATTGTCTTGACAATAGTTGGAATCTTCTCATCATCCAAGTTTACAGCACCTGAGTATATTATCTTTTGTCTCAATACCATCCTTATGGTCGTAGAGCGCA
930	TGCGCTCTACGACCATAAGGATGGTATTGAGACAAAAGATAATATACTCAGGTGCTGTAAACTTGGATGATGAGAAGATTCCAACTATTGTCAAGACAATTCAAAACAAGCTGTCGAGTTATGGGCGCGA
931	ATCGCACCAGCGTGTCAAGTTTACAGCACCTGAGTATATTATCTTTTGTCTCAATACCATCCTTAAAGGGTGGTGCGCAGCCAGATTTAACCAAGAGTACTCAAGGTCAGATTCACACTGCGGCTCCTCA
932	TGAGGAGCCGCAGTGTGAATCTGACCTTGAGTACTCTTGGTTAAATCTGGCTGCGCACCACCCTTTAAGGATGGTATTGAGACAAAAGATAATATACTCAGGTGCTGTAAACTTGACACGCTGGTGCGAT
933	TCGCGCCCATAACTCAAGGGTGGTGCGCAGCCAGATTTAACCAAGAGTACTCAAGGTCAGATTCAGATGGGGGCTCAACATCCAATAGCTCACATAAATTTCTTAATGAAGAGAGTGGTCGTAGAGCGCA
934	TGCGCTCTACGACCACTCTCTTCATTAAGAAATTTATGTGAGCTATTGGATGTTGAGCCCCCATCTGAATCTGACCTTGAGTACTCTTGGTTAAATCTGGCTGCGCACCACCCTTGAGTTATGGGCGCGA
935	ATCGCACCAGCGTGTGATGGGGGCTCAACATCCAATAGCTCACATAAATTTCTTAATGAAGAGAGGTGCTCACTAGACAAATAGTTCGTTGTGAATTCTTCATGGAGTTGTCCTGCACTGCGGCTCCTCA
936	TGAGGAGCCGCAGTGCAGGACAACTCCATGAAGAATTCACAACGAACTATTTGTCTAGTGAGCACCTCTCTTCATTAAGAAATTTATGTGAGCTATTGGATGTTGAGCCCCCATCACACGCTGGTGCGAT
937	TCGCGCCCATAACTCGTGCTCACTAGACAAATAGTTCGTTGTGAATTCTTCATGGAGTTGTCCTGTCTTTAATCTATTATAGAGTCTTCTTAACATAGATCTAATTTTGCTACAATGGTCGTAGAGCGCA
938	TGCGCTCTACGACCATTGTAGCAAAATTAGATCTATGTTAAGAAGACTCTATAATAGATTAAAGACAGGACAACTCCATGAAGAATTCACAACGAACTATTTGTCTAGTGAGCACGAGTTATGGGCGCGA
939	ATCGCACCAGCGTGTTCTTTAATCTATTATAGAGTCTTCTTAACATAGATCTAATTTTGCTACAAGCACTAGGAATCAATCCTTCTATCTGCCTCATGATCCTATAACTACGGTTCACTGCGGCTCCTCA
940	TGAGGAGCCGCAGTGAACCGTAGTTATAGGATCATGAGGCAGATAGAAGGATTGATTCCTAGTGCTTGTAGCAAAATTAGATCTATGTTAAGAAGACTCTATAATAGATTAAAGAACACGCTGGTGCGAT
941	TCGCGCCCATAACTCGCACTAGGAATCAATCCTTCTATCTGCCTCATGATCCTATAACTACGGTTGCCATCTACCCAATCTCTAACATCTGTCTCACAGTTTAATAGGAATGGGTTGGTCGTAGAGCGCA
942	TGCGCTCTACGACCAACCCATTCCTATTAAACTGTGAGACAGATGTTAGAGATTGGGTAGATGGCAACCGTAGTTATAGGATCATGAGGCAGATAGAAGGATTGATTCCTAGTGCGAGTTATGGGCGCGA
943	ATCGCACCAGCGTGTGCCATCTACCCAATCTCTAACATCTGTCTCACAGTTTAATAGGAATGGGTCAATGGGGTATCTAGCATATTGCAAAAGGTTCAAGGTCCTTATCTGTATCCACTGCGGCTCCTCA
944	TGAGGAGCCGCAGTGGATACAGATAAGGACCTTGAACCTTTTGCAATATGCTAGATACCCCATTGACCCATTCCTATTAAACTGTGAGACAGATGTTAGAGATTGGGTAGATGGCACACGCTGGTGCGAT
945	TCGCGCCCATAACTCCAATGGGGTATCTAGCATATTGCAAAAGGTTCAAGGTCCTTATCTGTATCAAGTTGCATAGATGGACAGGAACACCATTTGCGACTGATTGATCAATAATTGGTCGTAGAGCGCA
946	TGCGCTCTACGACCAATTATTGATCAATCAGTCGCAAATGGTGTTCCTGTCCATCTATGCAACTTGATACAGATAAGGACCTTGAACCTTTTGCAATATGCTAGATACCCCATTGGAGTTATGGGCGCGA
947	ATCGCACCAGCGTGTAAGTTGCATAGATGGACAGGAACACCATTTGCGACTGATTGATCAATAATTGTATCAATTGTCTCTGCTAGTTGATGTGGCTCCTTACACTTTATATTATCACTGCGGCTCCTCA
948	TGAGGAGCCGCAGTGATAATATAAAGTGTAAGGAGCCACATCAACTAGCAGAGACAATTGATACAATTATTGATCAATCAGTCGCAAATGGTGTTCCTGTCCATCTATGCAACTTACACGCTGGTGCGAT
949	TCGCGCCCATAACTCTGTATCAATTGTCTCTGCTAGTTGATGTGGCTCCTTACACTTTATATTATGAAGGGCTGCAGCGACAAATTTTGTCAACAATGGCACTTCATCCCCCCAATGGTCGTAGAGCGCA
950	TGCGCTCTACGACCATTGGGGGGATGAAGTGCCATTGTTGACAAAATTTGTCGCTGCAGCCCTTCATAATATAAAGTGTAAGGAGCCACATCAACTAGCAGAGACAATTGATACAGAGTTATGGGCGCGA
951	ATCGCACCAGCGTGTGAAGGGCTGCAGCGACAAATTTTGTCAACAATGGCACTTCATCCCCCCAAACAAAAAATCTAGATTTGAACTCTGCAACAAATCTGCCGATAACACTCTTCACTGCGGCTCCTCA
952	TGAGGAGCCGCAGTGAAGAGTGTTATCGGCAGATTTGTTGCAGAGTTCAAATCTAGATTTTTTGTTTGGGGGGATGAAGTGCCATTGTTGACAAAATTTGTCGCTGCAGCCCTTCACACGCTGGTGCGAT
953	TCGCGCCCATAACTCACAAAAAATCTAGATTTGAACTCTGCAACAAATCTGCCGATAACACTCTTAGGGCTCACAAACTTATTGAGTTGATCACTCATGTAATAGTGAAACTCCATGGTCGTAGAGCGCA
954	TGCGCTCTACGACCATGGAGTTTCACTATTACATGAGTGATCAACTCAATAAGTTTGTGAGCCCTAAGAGTGTTATCGGCAGATTTGTTGCAGAGTTCAAATCTAGATTTTTTGTGAGTTATGGGCGCGA
955	ATCGCACCAGCGTGTAGGGCTCACAAACTTATTGAGTTGATCACTCATGTAATAGTGAAACTCCATTAGGGTCCTAAACTCTTCTGGGTCTCTCTGCAGGAGTTCCGTTAAAGTCCACTGCGGCTCCTCA
956	TGAGGAGCCGCAGTGGACTTTAACGGAACTCCTGCAGAGAGACCCAGAAGAGTTTAGGACCCTAATGGAGTTTCACTATTACATGAGTGATCAACTCAATAAGTTTGTGAGCCCTACACGCTGGTGCGAT
957	TCGCGCCCATAACTCTTAGGGTCCTAAACTCTTCTGGGTCTCTCTGCAGGAGTTCCGTTAAAGTCTGATCAAAAAGGGAAATCTGATCATCACTGGAGGTATAAGCATCTATTGTTGGTCGTAGAGCGCA
958	TGCGCTCTACGACCAACAATAGATGCTTATACCTCCAGTGATGATCAGATTTCCCTTTTTGATCAGACTTTAACGGAACTCCTGCAGAGAGACCCAGAAGAGTTTAGGACCCTAAGAGTTATGGGCGCGA
959	ATCGCACCAGCGTGTTGATCAAAAAGGGAAATCTGATCATCACTGGAGGTATAAGCATCTATTGTGCCACCACATATGCAACTGATTGCATAATTAATGAACCTTTCCGAAATTACACTGCGGCTCCTCA
960	TGAGGAGCCGCAGTGTAATTTCGGAAAGGTTCATTAATTATGCAATCAGTTGCATATGTGGTGGCACAATAGATGCTTATACCTCCAGTGATGATCAGATTTCCCTTTTTGATCAACACGCTGGTGCGAT
961	TCGCGCCCATAACTCGCCACCACATATGCAACTGATTGCATAATTAATGAACCTTTCCGAAATTAGAGCATAAAAGTCTGATGTGTTATGTAATATTCCCTGACCCATGTCAAGTTGGTCGTAGAGCGCA
962	TGCGCTCTACGACCAACTTGACATGGGTCAGGGAATATTACATAACACATCAGACTTTTATGCTCTAATTTCGGAAAGGTTCATTAATTATGCAATCAGTTGCATATGTGGTGGCGAGTTATGGGCGCGA
963	ATCGCACCAGCGTGTGAGCATAAAAGTCTGATGTGTTATGTAATATTCCCTGACCCATGTCAAGTATTGAACTTATATGAGAAGGCACCACACCGATTTGAAAGTTAGAATAAAACACTGCGGCTCCTCA
964	TGAGGAGCCGCAGTGTTTTATTCTAACTTTCAAATCGGTGTGGTGCCTTCTCATATAAGTTCAATACTTGACATGGGTCAGGGAATATTACATAACACATCAGACTTTTATGCTCACACGCTGGTGCGAT
965	TCGCGCCCATAACTCATTGAACTTATATGAGAAGGCACCACACCGATTTGAAAGTTAGAATAAAAGAAATCTTCTGTTATTGATTGTGTAGTTTTCTTCCTTAACCCCAGTTGAGTGGTCGTAGAGCGCA
966	TGCGCTCTACGACCACTCAACTGGGGTTAAGGAAGAAAACTACACAATCAATAACAGAAGATTTCTTTTATTCTAACTTTCAAATCGGTGTGGTGCCTTCTCATATAAGTTCAATGAGTTATGGGCGCGA
967	ATCGCACCAGCGTGTGAAATCTTCTGTTATTGATTGTGTAGTTTTCTTCCTTAACCCCAGTTGAGCTTTTATAAATGACTTCATCATTGCTGATACTACATTGAAGGGTATTTCTCACTGCGGCTCCTCA
968	TGAGGAGCCGCAGTGAGAAATACCCTTCAATGTAGTATCAGCAATGATGAAGTCATTTATAAAAGCTCAACTGGGGTTAAGGAAGAAAACTACACAATCAATAACAGAAGATTTCACACGCTGGTGCGAT
969	TCGCGCCCATAACTCCTTTTATAAATGACTTCATCATTGCTGATACTACATTGAAGGGTATTTCTACCATCTTGTGCATGTGCCACATAAGCAAAGTTGAGAGGTAGTCTCTTCCTGGTCGTAGAGCGCA
970	TGCGCTCTACGACCAGGAAGAGACTACCTCTCAACTTTGCTTATGTGGCACATGCACAAGATGGTAGAAATACCCTTCAATGTAGTATCAGCAATGATGAAGTCATTTATAAAAGGAGTTATGGGCGCGA
971	ATCGCACCAGCGTGTACCATCTTGTGCATGTGCCACATAAGCAAAGTTGAGAGGTAGTCTCTTCCCTTTATATCAGCCTGTAAGTCCTTCGAGAGGAAAATCAAATTCTGCAGGACACTGCGGCTCCTCA
972	TGAGGAGCCGCAGTGTCCTGCAGAATTTGATTTTCCTCTCGAAGGACTTACAGGCTGATATAAAGGGAAGAGACTACCTCTCAACTTTGCTTATGTGGCACATGCACAAGATGGTACACGCTGGTGCGAT
973	TCGCGCCCATAACTCCTTTATATCAGCCTGTAAGTCCTTCGAGAGGAAAATCAAATTCTGCAGGATAGTTAAGAATAAAAATGGGCACATCATTGGGCCCCACTTACTGTGATCCTGGTCGTAGAGCGCA
974	TGCGCTCTACGACCAGGATCACAGTAAGTGGGGCCCAATGATGTGCCCATTTTTATTCTTAACTATCCTGCAGAATTTGATTTTCCTCTCGAAGGACTTACAGGCTGATATAAAGGAGTTATGGGCGCGA
975	ATCGCACCAGCGTGTTAGTTAAGAATAAAAATGGGCACATCATTGGGCCCCACTTACTGTGATCCATGCTATAAGAGACTTGTGCCAAGGAGACATTCAATTTCATGGAGAGGATCACTGCGGCTCCTCA
976	TGAGGAGCCGCAGTGATCCTCTCCATGAAATTGAATGTCTCCTTGGCACAAGTCTCTTATAGCATGGATCACAGTAAGTGGGGCCCAATGATGTGCCCATTTTTATTCTTAACTAACACGCTGGTGCGAT
977	TCGCGCCCATAACTCATGCTATAAGAGACTTGTGCCAAGGAGACATTCAATTTCATGGAGAGGATGGCATTTTCAAACTCCTTTTCGTTATTTAAGCAACTCCCTGACAACTGTATGGTCGTAGAGCGCA
978	TGCGCTCTACGACCATACAGTTGTCAGGGAGTTGCTTAAATAACGAAAAGGAGTTTGAAAATGCCATCCTCTCCATGAAATTGAATGTCTCCTTGGCACAAGTCTCTTATAGCATGAGTTATGGGCGCGA
979	ATCGCACCAGCGTGTGGCATTTTCAAACTCCTTTTCGTTATTTAAGCAACTCCCTGACAACTGTAGACTCAGTGCTTCAAAGTAATCCTCTATAAGCCTAGTGAACATCTTTGTCCACTGCGGCTCCTCA
980	TGAGGAGCCGCAGTGGACAAAGATGTTCACTAGGCTTATAGAGGATTACTTTGAAGCACTGAGTCTACAGTTGTCAGGGAGTTGCTTAAATAACGAAAAGGAGTTTGAAAATGCCACACGCTGGTGCGAT
981	TCGCGCCCATAACTCGACTCAGTGCTTCAAAGTAATCCTCTATAAGCCTAGTGAACATCTTTGTCCTAAGATCACCAATGTACAACTCTCTGTTGCCACCAACTTGTTCTTTATATGGTCGTAGAGCGCA
982	TGCGCTCTACGACCATATAAAGAACAAGTTGGTGGCAACAGAGAGTTGTACATTGGTGATCTTAGGACAAAGATGTTCACTAGGCTTATAGAGGATTACTTTGAAGCACTGAGTCGAGTTATGGGCGCGA
983	ATCGCACCAGCGTGTCTAAGATCACCAATGTACAACTCTCTGTTGCCACCAACTTGTTCTTTATATGATAGAGAGAACTTGAGTCTCCCTGTGTCAGGTCCTATTGAGTTGTAAGCACTGCGGCTCCTCA
984	TGAGGAGCCGCAGTGCTTACAACTCAATAGGACCTGACACAGGGAGACTCAAGTTCTCTCTATCATATAAAGAACAAGTTGGTGGCAACAGAGAGTTGTACATTGGTGATCTTAGACACGCTGGTGCGAT
985	TCGCGCCCATAACTCTGATAGAGAGAACTTGAGTCTCCCTGTGTCAGGTCCTATTGAGTTGTAAGATTGTGGTGACTCTTGGCTATAGAAACACAAGTTCTTCAGCATTGCTGTGTGGTCGTAGAGCGCA
986	TGCGCTCTACGACCACACAGCAATGCTGAAGAACTTGTGTTTCTATAGCCAAGAGTCACCACAATCTTACAACTCAATAGGACCTGACACAGGGAGACTCAAGTTCTCTCTATCAGAGTTATGGGCGCGA
987	ATCGCACCAGCGTGTATTGTGGTGACTCTTGGCTATAGAAACACAAGTTCTTCAGCATTGCTGTGGTGCAATTTGTCAATGATAGAGCTTTGCTGAGTGCCTCTGAGTTACTCTCCACTGCGGCTCCTCA
988	TGAGGAGCCGCAGTGGAGAGTAACTCAGAGGCACTCAGCAAAGCTCTATCATTGACAAATTGCACCACAGCAATGCTGAAGAACTTGTGTTTCTATAGCCAAGAGTCACCACAATACACGCTGGTGCGAT
989	TCGCGCCCATAACTCGTGCAATTTGTCAATGATAGAGCTTTGCTGAGTGCCTCTGAGTTACTCTCCCTTTCACTAATCCTGACATCATCAGAAAGCTTACCCATGTCAAACTTAATGGTCGTAGAGCGCA
990	TGCGCTCTACGACCATTAAGTTTGACATGGGTAAGCTTTCTGATGATGTCAGGATTAGTGAAAGGGAGAGTAACTCAGAGGCACTCAGCAAAGCTCTATCATTGACAAATTGCACGAGTTATGGGCGCGA
991	ATCGCACCAGCGTGTCCTTTCACTAATCCTGACATCATCAGAAAGCTTACCCATGTCAAACTTAAAATTAAGGTTCCTTGATCTATAATGGGTGTACCTACCCATAAGTGTGTTTCACTGCGGCTCCTCA
992	TGAGGAGCCGCAGTGAAACACACTTATGGGTAGGTACACCCATTATAGATCAAGGAACCTTAATTTTAAGTTTGACATGGGTAAGCTTTCTGATGATGTCAGGATTAGTGAAAGGACACGCTGGTGCGAT
993	TCGCGCCCATAACTCAATTAAGGTTCCTTGATCTATAATGGGTGTACCTACCCATAAGTGTGTTTGCATTCATGATCAAAAGTATGGACTTAAAACACTGGAAGTATTCATGATCTGGTCGTAGAGCGCA
994	TGCGCTCTACGACCAGATCATGAATACTTCCAGTGTTTTAAGTCCATACTTTTGATCATGAATGCAAACACACTTATGGGTAGGTACACCCATTATAGATCAAGGAACCTTAATTGAGTTATGGGCGCGA
995	ATCGCACCAGCGTGTGCATTCATGATCAAAAGTATGGACTTAAAACACTGGAAGTATTCATGATCAAAGTATGTCCTTGTTGACACTGCCTTTGTCAACTCTCCAATGGGACATTCACTGCGGCTCCTCA
996	TGAGGAGCCGCAGTGAATGTCCCATTGGAGAGTTGACAAAGGCAGTGTCAACAAGGACATACTTTGATCATGAATACTTCCAGTGTTTTAAGTCCATACTTTTGATCATGAATGCACACGCTGGTGCGAT
997	TCGCGCCCATAACTCAAAGTATGTCCTTGTTGACACTGCCTTTGTCAACTCTCCAATGGGACATTGTGACATATTTCCACAGTAAAAGTACTTCTCCTTCAACCTACCATTCTCATGGTCGTAGAGCGCA
998	TGCGCTCTACGACCATGAGAATGGTAGGTTGAAGGAGAAGTACTTTTACTGTGGAAATATGTCACAATGTCCCATTGGAGAGTTGACAAAGGCAGTGTCAACAAGGACATACTTTGAGTTATGGGCGCGA
999	ATCGCACCAGCGTGTGTGACATATTTCCACAGTAAAAGTACTTCTCCTTCAACCTACCATTCTCATAAATGGCATCACAAAATTCCTTGTAAAAATTGTCCGGTAAGACATCCTGCACTGCGGCTCCTCA
1000	TGAGGAGCCGCAGTGCAGGATGTCTTACCGGACAATTTTTACAAGGAATTTTGTGATGCCATTTATGAGAATGGTAGGTTGAAGGAGAAGTACTTTTACTGTGGAAATATGTCACACACGCTGGTGCGAT
1001	TCGCGCCCATAACTCTAAATGGCATCACAAAATTCCTTGTAAAAATTGTCCGGTAAGACATCCTGATCAAAGTCTTCAACCATGTGATTGGATAGTTCACTTTTAATTAATCTAATGGTCGTAGAGCGCA
1002	TGCGCTCTACGACCATTAGATTAATTAAAAGTGAACTATCCAATCACATGGTTGAAGACTTTGATCAGGATGTCTTACCGGACAATTTTTACAAGGAATTTTGTGATGCCATTTAGAGTTATGGGCGCGA
1003	ATCGCACCAGCGTGTATCAAAGTCTTCAACCATGTGATTGGATAGTTCACTTTTAATTAATCTAATATAAAATTTGTTTGGAACAACTTCGTCCAGATCATTCACTGATGGCTGGCACTGCGGCTCCTCA
1004	TGAGGAGCCGCAGTGCCAGCCATCAGTGAATGATCTGGACGAAGTTGTTCCAAACAAATTTTATATTAGATTAATTAAAAGTGAACTATCCAATCACATGGTTGAAGACTTTGATACACGCTGGTGCGAT
1005	TCGCGCCCATAACTCTATAAAATTTGTTTGGAACAACTTCGTCCAGATCATTCACTGATGGCTGGCTATCATCAAAAGGACTTGAGCCCAGTTTGGCAGGTTCCCTATACTGGTCTGGTCGTAGAGCGCA
1006	TGCGCTCTACGACCAGACCAGTATAGGGAACCTGCCAAACTGGGCTCAAGTCCTTTTGATGATAGCCAGCCATCAGTGAATGATCTGGACGAAGTTGTTCCAAACAAATTTTATAGAGTTATGGGCGCGA
1007	ATCGCACCAGCGTGTCTATCATCAAAAGGACTTGAGCCCAGTTTGGCAGGTTCCCTATACTGGTCAACAATTTTCTCAACAGTTTCTTTCAGCTGATTGAAATAAACACTTGCACCACTGCGGCTCCTCA
1008	TGAGGAGCCGCAGTGGTGCAAGTGTTTATTTCAATCAGCTGAAAGAAACTGTTGAGAAAATTGTTGACCAGTATAGGGAACCTGCCAAACTGGGCTCAAGTCCTTTTGATGATAGACACGCTGGTGCGAT
1009	TCGCGCCCATAACTCAACAATTTTCTCAACAGTTTCTTTCAGCTGATTGAAATAAACACTTGCACCTCCATCGAGCAAAATCTCATCTAGATCAGCTTCATCGGCATCAGTATTGTGGTCGTAGAGCGCA
1010	TGCGCTCTACGACCACAATACTGATGCCGATGAAGCTGATCTAGATGAGATTTTGCTCGATGGAGGTGCAAGTGTTTATTTCAATCAGCTGAAAGAAACTGTTGAGAAAATTGTTGAGTTATGGGCGCGA
1011	ATCGCACCAGCGTGTCTCCATCGAGCAAAATCTCATCTAGATCAGCTTCATCGGCATCAGTATTGTGTTGTCGGGATCCTAGAACTAAGTTGCTCATCGCTTGCTGCACCTTGTACACTGCGGCTCCTCA
1012	TGAGGAGCCGCAGTGTACAAGGTGCAGCAAGCGATGAGCAACTTAGTTCTAGGATCCCGACAACACAATACTGATGCCGATGAAGCTGATCTAGATGAGATTTTGCTCGATGGAGACACGCTGGTGCGAT
1013	TCGCGCCCATAACTCTGTTGTCGGGATCCTAGAACTAAGTTGCTCATCGCTTGCTGCACCTTGTACTCATAGTCCTGTTTGTTGAGAAGGTGCTTCCCTTTTCTTGAGAAGACCTTGGTCGTAGAGCGCA
1014	TGCGCTCTACGACCAAGGTCTTCTCAAGAAAAGGGAAGCACCTTCTCAACAAACAGGACTATGAGTACAAGGTGCAGCAAGCGATGAGCAACTTAGTTCTAGGATCCCGACAACAGAGTTATGGGCGCGA
1015	ATCGCACCAGCGTGTCTCATAGTCCTGTTTGTTGAGAAGGTGCTTCCCTTTTCTTGAGAAGACCTCAGTAAGCTGTGATACAGCCAATGCTGTGAGCTTATTAAAGTCATAGTTTCACTGCGGCTCCTCA
1016	TGAGGAGCCGCAGTGAAACTATGACTTTAATAAGCTCACAGCATTGGCTGTATCACAGCTTACTGAGGTCTTCTCAAGAAAAGGGAAGCACCTTCTCAACAAACAGGACTATGAGACACGCTGGTGCGAT
1017	TCGCGCCCATAACTCCAGTAAGCTGTGATACAGCCAATGCTGTGAGCTTATTAAAGTCATAGTTTAATATCCTAGATCCATCTGTGTACTTATTAACAACGACACTCTTATTGCTTGGTCGTAGAGCGCA
1018	TGCGCTCTACGACCAAGCAATAAGAGTGTCGTTGTTAATAAGTACACAGATGGATCTAGGATATTAAACTATGACTTTAATAAGCTCACAGCATTGGCTGTATCACAGCTTACTGGAGTTATGGGCGCGA
1019	ATCGCACCAGCGTGTAATATCCTAGATCCATCTGTGTACTTATTAACAACGACACTCTTATTGCTAGCCAAATCCAAGGCTGTGGCACAGCCACTAGTGATAAGAGGGTCTTTGACACTGCGGCTCCTCA
1020	TGAGGAGCCGCAGTGTCAAAGACCCTCTTATCACTAGTGGCTGTGCCACAGCCTTGGATTTGGCTAGCAATAAGAGTGTCGTTGTTAATAAGTACACAGATGGATCTAGGATATTACACGCTGGTGCGAT
1021	TCGCGCCCATAACTCAGCCAAATCCAAGGCTGTGGCACAGCCACTAGTGATAAGAGGGTCTTTGATTTCCCTCTTTACTTCTCTTTCCTTAAACAGTGAACCATTATTGAAAGAGTGGTCGTAGAGCGCA
1022	TGCGCTCTACGACCACTCTTTCAATAATGGTTCACTGTTTAAGGAAAGAGAAGTAAAGAGGGAAATCAAAGACCCTCTTATCACTAGTGGCTGTGCCACAGCCTTGGATTTGGCTGAGTTATGGGCGCGA
1023	ATCGCACCAGCGTGTTTTCCCTCTTTACTTCTCTTTCCTTAAACAGTGAACCATTATTGAAAGAGGATGTAAGGAGGGACAAGAACTTCTTTGAAACACCAGGCCTCTTATAACTCACTGCGGCTCCTCA
1024	TGAGGAGCCGCAGTGAGTTATAAGAGGCCTGGTGTTTCAAAGAAGTTCTTGTCCCTCCTTACATCCTCTTTCAATAATGGTTCACTGTTTAAGGAAAGAGAAGTAAAGAGGGAAAACACGCTGGTGCGAT
1025	TCGCGCCCATAACTCGATGTAAGGAGGGACAAGAACTTCTTTGAAACACCAGGCCTCTTATAACTTGGCCCTTTTGCACTTGTGCATCCATCCTTACTCAAAAACTTTTTTGCATTGGTCGTAGAGCGCA
1026	TGCGCTCTACGACCAATGCAAAAAAGTTTTTGAGTAAGGATGGATGCACAAGTGCAAAAGGGCCAAGTTATAAGAGGCCTGGTGTTTCAAAGAAGTTCTTGTCCCTCCTTACATCGAGTTATGGGCGCGA
1027	ATCGCACCAGCGTGTTGGCCCTTTTGCACTTGTGCATCCATCCTTACTCAAAAACTTTTTTGCATTATAGATCATGTCATCCAGCTCTTCTTCCGTGGCTACATCTCCAGGATTACACTGCGGCTCCTCA
1028	TGAGGAGCCGCAGTGTAATCCTGGAGATGTAGCCACGGAAGAAGAGCTGGATGACATGATCTATAATGCAAAAAAGTTTTTGAGTAAGGATGGATGCACAAGTGCAAAAGGGCCAACACGCTGGTGCGAT
1029	TCGCGCCCATAACTCTATAGATCATGTCATCCAGCTCTTCTTCCGTGGCTACATCTCCAGGATTAGTACTCACATGGCCGAATTTAACTTTTGGTTCAAGGAATTTTTCAAAACATGGTCGTAGAGCGCA
1030	TGCGCTCTACGACCATGTTTTGAAAAATTCCTTGAACCAAAAGTTAAATTCGGCCATGTGAGTACTAATCCTGGAGATGTAGCCACGGAAGAAGAGCTGGATGACATGATCTATAGAGTTATGGGCGCGA
1031	ATCGCACCAGCGTGTGTACTCACATGGCCGAATTTAACTTTTGGTTCAAGGAATTTTTCAAAACATTTTATTTGATCTGTCAATCTATCTGGTGTTTCCTTTGTAATAAAGTGACCACTGCGGCTCCTCA
1032	TGAGGAGCCGCAGTGGTCACTTTATTACAAAGGAAACACCAGATAGATTGACAGATCAAATAAAATGTTTTGAAAAATTCCTTGAACCAAAAGTTAAATTCGGCCATGTGAGTACACACGCTGGTGCGAT
1033	TCGCGCCCATAACTCTTTTATTTGATCTGTCAATCTATCTGGTGTTTCCTTTGTAATAAAGTGACACATGTAAGAAATATTCAGAATAAATTTAAATCTATTAGTCATCATACTCTGGTCGTAGAGCGCA
1034	TGCGCTCTACGACCAGAGTATGATGACTAATAGATTTAAATTTATTCTGAATATTTCTTACATGTGTCACTTTATTACAAAGGAAACACCAGATAGATTGACAGATCAAATAAAAGAGTTATGGGCGCGA
1035	ATCGCACCAGCGTGTACATGTAAGAAATATTCAGAATAAATTTAAATCTATTAGTCATCATACTCTTCACATCTTTAGATAGAATCAAATTCATTAGTGCCCTTATTAATCTATACACTGCGGCTCCTCA
1036	TGAGGAGCCGCAGTGTATAGATTAATAAGGGCACTAATGAATTTGATTCTATCTAAAGATGTGAAGAGTATGATGACTAATAGATTTAAATTTATTCTGAATATTTCTTACATGTACACGCTGGTGCGAT
1037	TCGCGCCCATAACTCTTCACATCTTTAGATAGAATCAAATTCATTAGTGCCCTTATTAATCTATAGAGTAAGAACTCAACATCAGTAATTAGTTCTTCTCTAACTTTGTCAATGATGGTCGTAGAGCGCA
1038	TGCGCTCTACGACCATCATTGACAAAGTTAGAGAAGAACTAATTACTGATGTTGAGTTCTTACTCTATAGATTAATAAGGGCACTAATGAATTTGATTCTATCTAAAGATGTGAAGAGTTATGGGCGCGA
1039	ATCGCACCAGCGTGTGAGTAAGAACTCAACATCAGTAATTAGTTCTTCTCTAACTTTGTCAATGAGGTCCTTGTGATAATAATCTGACACGTAAGCCATTATAAAATACCTAAGGCACTGCGGCTCCTCA
1040	TGAGGAGCCGCAGTGCCTTAGGTATTTTATAATGGCTTACGTGTCAGATTATTATCACAAGGACCTCATTGACAAAGTTAGAGAAGAACTAATTACTGATGTTGAGTTCTTACTCACACGCTGGTGCGAT
1041	TCGCGCCCATAACTCGGTCCTTGTGATAATAATCTGACACGTAAGCCATTATAAAATACCTAAGGTTTTGGAGGAGTTTCTGAGAACGTTTACTAGGGTGAGCTAAAACCAAGACTGGTCGTAGAGCGCA
1042	TGCGCTCTACGACCAGTCTTGGTTTTAGCTCACCCTAGTAAACGTTCTCAGAAACTCCTCCAAAACCTTAGGTATTTTATAATGGCTTACGTGTCAGATTATTATCACAAGGACCGAGTTATGGGCGCGA
1043	ATCGCACCAGCGTGTTTTTGGAGGAGTTTCTGAGAACGTTTACTAGGGTGAGCTAAAACCAAGACAAGGATCATCTTTGTCAAAGATCTAATGTCGTCTAATTGCTCTACCAGTTCACTGCGGCTCCTCA
1044	TGAGGAGCCGCAGTGAACTGGTAGAGCAATTAGACGACATTAGATCTTTGACAAAGATGATCCTTGTCTTGGTTTTAGCTCACCCTAGTAAACGTTCTCAGAAACTCCTCCAAAAACACGCTGGTGCGAT
1045	TCGCGCCCATAACTCAAGGATCATCTTTGTCAAAGATCTAATGTCGTCTAATTGCTCTACCAGTTCAGTGCAATCTTCTATCCAAGAAATCATGGTGTTCACTGTTGTTTGCAGATGGTCGTAGAGCGCA
1046	TGCGCTCTACGACCATCTGCAAACAACAGTGAACACCATGATTTCTTGGATAGAAGATTGCACTGAACTGGTAGAGCAATTAGACGACATTAGATCTTTGACAAAGATGATCCTTGAGTTATGGGCGCGA
1047	ATCGCACCAGCGTGTCAGTGCAATCTTCTATCCAAGAAATCATGGTGTTCACTGTTGTTTGCAGAACTTCAGCTGAAAATATTGCCGGGAAGTATCTTTTAGGATCAGCATAAAACACTGCGGCTCCTCA
1048	TGAGGAGCCGCAGTGTTTTATGCTGATCCTAAAAGATACTTCCCGGCAATATTTTCAGCTGAAGTTCTGCAAACAACAGTGAACACCATGATTTCTTGGATAGAAGATTGCACTGACACGCTGGTGCGAT
1049	TCGCGCCCATAACTCACTTCAGCTGAAAATATTGCCGGGAAGTATCTTTTAGGATCAGCATAAAATGAGCAGACTTCACCAACTCTGTTGTCATTAATAGCATAACACTTTGAACTGGTCGTAGAGCGCA
1050	TGCGCTCTACGACCAGTTCAAAGTGTTATGCTATTAATGACAACAGAGTTGGTGAAGTCTGCTCATTTTATGCTGATCCTAAAAGATACTTCCCGGCAATATTTTCAGCTGAAGTGAGTTATGGGCGCGA
1051	ATCGCACCAGCGTGTTGAGCAGACTTCACCAACTCTGTTGTCATTAATAGCATAACACTTTGAACACTCTCCTGTCTTTTGATAAATTAATTGAAATTCAGTACCACTCAATGAGCACTGCGGCTCCTCA
1052	TGAGGAGCCGCAGTGCTCATTGAGTGGTACTGAATTTCAATTAATTTATCAAAAGACAGGAGAGTGTTCAAAGTGTTATGCTATTAATGACAACAGAGTTGGTGAAGTCTGCTCAACACGCTGGTGCGAT
1053	TCGCGCCCATAACTCACTCTCCTGTCTTTTGATAAATTAATTGAAATTCAGTACCACTCAATGAGAACTCTTGACAATAAGCTTCTTTACATCTGACCACCTGATACCTTGCAGGTGGTCGTAGAGCGCA
1054	TGCGCTCTACGACCACCTGCAAGGTATCAGGTGGTCAGATGTAAAGAAGCTTATTGTCAAGAGTTCTCATTGAGTGGTACTGAATTTCAATTAATTTATCAAAAGACAGGAGAGTGAGTTATGGGCGCGA
1055	ATCGCACCAGCGTGTAACTCTTGACAATAAGCTTCTTTACATCTGACCACCTGATACCTTGCAGGCCCAAATTCATTTTGTCTCAACTTTACAGTGGAAGAAGTTTTCATCGAGTCACTGCGGCTCCTCA
1056	TGAGGAGCCGCAGTGACTCGATGAAAACTTCTTCCACTGTAAAGTTGAGACAAAATGAATTTGGGCCTGCAAGGTATCAGGTGGTCAGATGTAAAGAAGCTTATTGTCAAGAGTTACACGCTGGTGCGAT
1057	TCGCGCCCATAACTCCCCAAATTCATTTTGTCTCAACTTTACAGTGGAAGAAGTTTTCATCGAGTTCACCAAAGCAAGACTCAATGAGGAAAGTCTCTCTAAGTCAGTAGTCTTCTGGTCGTAGAGCGCA
1058	TGCGCTCTACGACCAGAAGACTACTGACTTAGAGAGACTTTCCTCATTGAGTCTTGCTTTGGTGAACTCGATGAAAACTTCTTCCACTGTAAAGTTGAGACAAAATGAATTTGGGGAGTTATGGGCGCGA
1059	ATCGCACCAGCGTGTTCACCAAAGCAAGACTCAATGAGGAAAGTCTCTCTAAGTCAGTAGTCTTCAACAGTTCCACATCTCCCATGATATAAGGAAACGTCTCCTCTTCTGATCTCACTGCGGCTCCTCA
1060	TGAGGAGCCGCAGTGAGATCAGAAGAGGAGACGTTTCCTTATATCATGGGAGATGTGGAACTGTTGAAGACTACTGACTTAGAGAGACTTTCCTCATTGAGTCTTGCTTTGGTGAACACGCTGGTGCGAT
1061	TCGCGCCCATAACTCAACAGTTCCACATCTCCCATGATATAAGGAAACGTCTCCTCTTCTGATCTTTGGTAGCTAATTGTAGGGACAACCCCAGAAACAATGAAGTCCATGATTATGGTCGTAGAGCGCA
1062	TGCGCTCTACGACCATAATCATGGACTTCATTGTTTCTGGGGTTGTCCCTACAATTAGCTACCAAAGATCAGAAGAGGAGACGTTTCCTTATATCATGGGAGATGTGGAACTGTTGAGTTATGGGCGCGA
1063	ATCGCACCAGCGTGTTTGGTAGCTAATTGTAGGGACAACCCCAGAAACAATGAAGTCCATGATTAAGTCATAACTATTAGGACGAATCACCTCCATATCAATTTTATAATGATCCCACTGCGGCTCCTCA
1064	TGAGGAGCCGCAGTGGGATCATTATAAAATTGATATGGAGGTGATTCGTCCTAATAGTTATGACTTAATCATGGACTTCATTGTTTCTGGGGTTGTCCCTACAATTAGCTACCAAACACGCTGGTGCGAT
1065	TCGCGCCCATAACTCAGTCATAACTATTAGGACGAATCACCTCCATATCAATTTTATAATGATCCGTACTAATTCCAACATCTTTTAAGGCAGTAGTGGCCTTTAAGATGGTTTTTGGTCGTAGAGCGCA
1066	TGCGCTCTACGACCAAAAACCATCTTAAAGGCCACTACTGCCTTAAAAGATGTTGGAATTAGTACGGATCATTATAAAATTGATATGGAGGTGATTCGTCCTAATAGTTATGACTGAGTTATGGGCGCGA
1067	ATCGCACCAGCGTGTGTACTAATTCCAACATCTTTTAAGGCAGTAGTGGCCTTTAAGATGGTTTTGTGGAATATTGAGTTGAGGATTTGATTCTTGTTCGAGCACTGAGAGGGTTCACTGCGGCTCCTCA
1068	TGAGGAGCCGCAGTGAACCCTCTCAGTGCTCGAACAAGAATCAAATCCTCAACTCAATATTCCACAAAACCATCTTAAAGGCCACTACTGCCTTAAAAGATGTTGGAATTAGTACACACGCTGGTGCGAT
1069	TCGCGCCCATAACTCGTGGAATATTGAGTTGAGGATTTGATTCTTGTTCGAGCACTGAGAGGGTTGCATGACTCTAGACTTTTCAGCTTGTTGCCTCCGTTCAACCCATTTCTCTTGGTCGTAGAGCGCA
1070	TGCGCTCTACGACCAAGAGAAATGGGTTGAACGGAGGCAACAAGCTGAAAAGTCTAGAGTCATGCAACCCTCTCAGTGCTCGAACAAGAATCAAATCCTCAACTCAATATTCCACGAGTTATGGGCGCGA
1071	ATCGCACCAGCGTGTGCATGACTCTAGACTTTTCAGCTTGTTGCCTCCGTTCAACCCATTTCTCTAGGTCTCTTTTTGTTGACTCTAAGGAAACCAGCCTATCATTAACACTTATCACTGCGGCTCCTCA
1072	TGAGGAGCCGCAGTGATAAGTGTTAATGATAGGCTGGTTTCCTTAGAGTCAACAAAAAGAGACCTAGAGAAATGGGTTGAACGGAGGCAACAAGCTGAAAAGTCTAGAGTCATGCACACGCTGGTGCGAT
1073	TCGCGCCCATAACTCAGGTCTCTTTTTGTTGACTCTAAGGAAACCAGCCTATCATTAACACTTATAAAACAAGATCCCAGCCATCCTCTCAAACATTCTTGTTTCATTTGGTCATTGGTCGTAGAGCGCA
1074	TGCGCTCTACGACCAATGACCAAATGAAACAAGAATGTTTGAGAGGATGGCTGGGATCTTGTTTTATAAGTGTTAATGATAGGCTGGTTTCCTTAGAGTCAACAAAAAGAGACCTGAGTTATGGGCGCGA
1075	ATCGCACCAGCGTGTAAAACAAGATCCCAGCCATCCTCTCAAACATTCTTGTTTCATTTGGTCATGTTTGCTTGCAAGGAGAACCAGTGCATCAAAAATTAACAAGAGTTTTCTCCACTGCGGCTCCTCA
1076	TGAGGAGCCGCAGTGGAGAAAACTCTTGTTAATTTTTGATGCACTGGTTCTCCTTGCAAGCAAACATGACCAAATGAAACAAGAATGTTTGAGAGGATGGCTGGGATCTTGTTTTACACGCTGGTGCGAT
1077	TCGCGCCCATAACTCGTTTGCTTGCAAGGAGAACCAGTGCATCAAAAATTAACAAGAGTTTTCTCCTTGTGTTCAATATCCTCAAAGATTTGACTTTGTTCAGAAATGATCTCCATGGTCGTAGAGCGCA
1078	TGCGCTCTACGACCATGGAGATCATTTCTGAACAAAGTCAAATCTTTGAGGATATTGAACACAAGGAGAAAACTCTTGTTAATTTTTGATGCACTGGTTCTCCTTGCAAGCAAACGAGTTATGGGCGCGA
1079	ATCGCACCAGCGTGTCTTGTGTTCAATATCCTCAAAGATTTGACTTTGTTCAGAAATGATCTCCAGCACTGCATCTGGCACTCACCGGTAGTTTGACTTCCTCTTTCCCAGTTCCCACTGCGGCTCCTCA
1080	TGAGGAGCCGCAGTGGGAACTGGGAAAGAGGAAGTCAAACTACCGGTGAGTGCCAGATGCAGTGCTGGAGATCATTTCTGAACAAAGTCAAATCTTTGAGGATATTGAACACAAGACACGCTGGTGCGAT
1081	TCGCGCCCATAACTCGCACTGCATCTGGCACTCACCGGTAGTTTGACTTCCTCTTTCCCAGTTCCCCTTAGCTACATTTGCATACAGAAACCTCAGTATCGGTGATGCCCTCTTGTGGTCGTAGAGCGCA
1082	TGCGCTCTACGACCACAAGAGGGCATCACCGATACTGAGGTTTCTGTATGCAAATGTAGCTAAGGGGAACTGGGAAAGAGGAAGTCAAACTACCGGTGAGTGCCAGATGCAGTGCGAGTTATGGGCGCGA
1083	ATCGCACCAGCGTGTCCTTAGCTACATTTGCATACAGAAACCTCAGTATCGGTGATGCCCTCTTGAATTGATAAATCAAACTTTCAACATTGTCTTTTGTGGTCACTTTATCAGCCACTGCGGCTCCTCA
1084	TGAGGAGCCGCAGTGGCTGATAAAGTGACCACAAAAGACAATGTTGAAAGTTTGATTTATCAATTCAAGAGGGCATCACCGATACTGAGGTTTCTGTATGCAAATGTAGCTAAGGACACGCTGGTGCGAT
1085	TCGCGCCCATAACTCAATTGATAAATCAAACTTTCAACATTGTCTTTTGTGGTCACTTTATCAGCATACAAATCATTGAACTCATTGAGTAATTGACTCTTCTCGACCTTTAGGATGGTCGTAGAGCGCA
1086	TGCGCTCTACGACCATCCTAAAGGTCGAGAAGAGTCAATTACTCAATGAGTTCAATGATTTGTATGCTGATAAAGTGACCACAAAAGACAATGTTGAAAGTTTGATTTATCAATTGAGTTATGGGCGCGA
1087	ATCGCACCAGCGTGTATACAAATCATTGAACTCATTGAGTAATTGACTCTTCTCGACCTTTAGGAACTGACTCTCTATCTCCCCTTTTCTCAACCTGTTTCTGAACACTTGGTACCACTGCGGCTCCTCA
1088	TGAGGAGCCGCAGTGGTACCAAGTGTTCAGAAACAGGTTGAGAAAAGGGGAGATAGAGAGTCAGTTCCTAAAGGTCGAGAAGAGTCAATTACTCAATGAGTTCAATGATTTGTATACACGCTGGTGCGAT
1089	TCGCGCCCATAACTCACTGACTCTCTATCTCCCCTTTTCTCAACCTGTTTCTGAACACTTGGTACTCTTCTTCAACTTGCACTTTCACTTCATGAGCTGTTAGTTTGTTGTTAATTGGTCGTAGAGCGCA
1090	TGCGCTCTACGACCAATTAACAACAAACTAACAGCTCATGAAGTGAAAGTGCAAGTTGAAGAAGAGTACCAAGTGTTCAGAAACAGGTTGAGAAAAGGGGAGATAGAGAGTCAGTGAGTTATGGGCGCGA
1091	ATCGCACCAGCGTGTTCTTCTTCAACTTGCACTTTCACTTCATGAGCTGTTAGTTTGTTGTTAATGCCTTGGTGGCATGAGGTTATCACTTCCTCATAATGGTTGGAACGATTGTCACTGCGGCTCCTCA
1092	TGAGGAGCCGCAGTGACAATCGTTCCAACCATTATGAGGAAGTGATAACCTCATGCCACCAAGGCATTAACAACAAACTAACAGCTCATGAAGTGAAAGTGCAAGTTGAAGAAGAACACGCTGGTGCGAT
1093	TCGCGCCCATAACTCGCCTTGGTGGCATGAGGTTATCACTTCCTCATAATGGTTGGAACGATTGTCTAATAAAACATTCAAGCTCTCCACCCCTGATAGCCTCCCTGAAGTCATATGGTCGTAGAGCGCA
1094	TGCGCTCTACGACCATATGACTTCAGGGAGGCTATCAGGGGTGGAGAGCTTGAATGTTTTATTAGACAATCGTTCCAACCATTATGAGGAAGTGATAACCTCATGCCACCAAGGCGAGTTATGGGCGCGA
1095	ATCGCACCAGCGTGTCTAATAAAACATTCAAGCTCTCCACCCCTGATAGCCTCCCTGAAGTCATAGATAAAGACTCACAAAGCCTACTATATTCTGACTCTTCAAAAAGTGAATTCACTGCGGCTCCTCA
1096	TGAGGAGCCGCAGTGAATTCACTTTTTGAAGAGTCAGAATATAGTAGGCTTTGTGAGTCTTTATCTATGACTTCAGGGAGGCTATCAGGGGTGGAGAGCTTGAATGTTTTATTAGACACGCTGGTGCGAT
1097	TCGCGCCCATAACTCGATAAAGACTCACAAAGCCTACTATATTCTGACTCTTCAAAAAGTGAATTGCTTTCTTGAGCATATTTCAACAGTGAGAAAAGTGTGTCCCTTAGTTTATTGGTCGTAGAGCGCA
1098	TGCGCTCTACGACCAATAAACTAAGGGACACACTTTTCTCACTGTTGAAATATGCTCAAGAAAGCAATTCACTTTTTGAAGAGTCAGAATATAGTAGGCTTTGTGAGTCTTTATCGAGTTATGGGCGCGA
1099	ATCGCACCAGCGTGTGCTTTCTTGAGCATATTTCAACAGTGAGAAAAGTGTGTCCCTTAGTTTATCATTAACCCAGTCAGGTATTTGTTCATTATAGAATGATGTTCTTCCGTCTCACTGCGGCTCCTCA
1100	TGAGGAGCCGCAGTGAGACGGAAGAACATCATTCTATAATGAACAAATACCTGACTGGGTTAATGATAAACTAAGGGACACACTTTTCTCACTGTTGAAATATGCTCAAGAAAGCACACGCTGGTGCGAT
1101	TCGCGCCCATAACTCCATTAACCCAGTCAGGTATTTGTTCATTATAGAATGATGTTCTTCCGTCTATGAGTGGTATTAGATTGATGTCAACACTCCTCAGATCTTCCTTCAACTGTGGTCGTAGAGCGCA
1102	TGCGCTCTACGACCACAGTTGAAGGAAGATCTGAGGAGTGTTGACATCAATCTAATACCACTCATAGACGGAAGAACATCATTCTATAATGAACAAATACCTGACTGGGTTAATGGAGTTATGGGCGCGA
1103	ATCGCACCAGCGTGTATGAGTGGTATTAGATTGATGTCAACACTCCTCAGATCTTCCTTCAACTGCTCTAACTTTTTGAAGTCCTCAATGTACTTCTGTTCAAAGTTGGCAGGGGCACTGCGGCTCCTCA
1104	TGAGGAGCCGCAGTGCCCCTGCCAACTTTGAACAGAAGTACATTGAGGACTTCAAAAAGTTAGAGCAGTTGAAGGAAGATCTGAGGAGTGTTGACATCAATCTAATACCACTCATACACGCTGGTGCGAT
1105	TCGCGCCCATAACTCCTCTAACTTTTTGAAGTCCTCAATGTACTTCTGTTCAAAGTTGGCAGGGGATGACCTAACAAAACACTCCAATAATATTAGAACATTGCCTGTCAATTTATGGTCGTAGAGCGCA
1106	TGCGCTCTACGACCATAAATTGACAGGCAATGTTCTAATATTATTGGAGTGTTTTGTTAGGTCATCCCCTGCCAACTTTGAACAGAAGTACATTGAGGACTTCAAAAAGTTAGAGGAGTTATGGGCGCGA
1107	ATCGCACCAGCGTGTATGACCTAACAAAACACTCCAATAATATTAGAACATTGCCTGTCAATTTATAACCGTCTGGTACTACAAAACATAGTGAAGGGGTCAAGATCCCATGGTCCACTGCGGCTCCTCA
1108	TGAGGAGCCGCAGTGGACCATGGGATCTTGACCCCTTCACTATGTTTTGTAGTACCAGACGGTTATAAATTGACAGGCAATGTTCTAATATTATTGGAGTGTTTTGTTAGGTCATACACGCTGGTGCGAT
1109	TCGCGCCCATAACTCTAACCGTCTGGTACTACAAAACATAGTGAAGGGGTCAAGATCCCATGGTCATGAAGGATTCTTTCTACAGATTTGTCCTCGTTGTTGTGTTCACACCCATTGGTCGTAGAGCGCA
1110	TGCGCTCTACGACCAATGGGTGTGAACACAACAACGAGGACAAATCTGTAGAAAGAATCCTTCATGACCATGGGATCTTGACCCCTTCACTATGTTTTGTAGTACCAGACGGTTAGAGTTATGGGCGCGA
1111	ATCGCACCAGCGTGTATGAAGGATTCTTTCTACAGATTTGTCCTCGTTGTTGTGTTCACACCCATTTGCATTGCAAGAATCAACCTCAATACAAAGGGACAGAAGTTTCAACCCCCACTGCGGCTCCTCA
1112	TGAGGAGCCGCAGTGGGGGTTGAAACTTCTGTCCCTTTGTATTGAGGTTGATTCTTGCAATGCAAATGGGTGTGAACACAACAACGAGGACAAATCTGTAGAAAGAATCCTTCATACACGCTGGTGCGAT
1113	TCGCGCCCATAACTCTTGCATTGCAAGAATCAACCTCAATACAAAGGGACAGAAGTTTCAACCCCTCCATCAAAAGCATTCTTGGTTCTGTTTGCACAAGAAATGCTAACTTCTGTGGTCGTAGAGCGCA
1114	TGCGCTCTACGACCACAGAAGTTAGCATTTCTTGTGCAAACAGAACCAAGAATGCTTTTGATGGAGGGGTTGAAACTTCTGTCCCTTTGTATTGAGGTTGATTCTTGCAATGCAAGAGTTATGGGCGCGA
1115	ATCGCACCAGCGTGTTCCATCAAAAGCATTCTTGGTTCTGTTTGCACAAGAAATGCTAACTTCTGCCTTGACAGTTTCTCGTTGTCAGCTAAGTACTTTGATACTAAATCTTTGACACTGCGGCTCCTCA
1116	TGAGGAGCCGCAGTGTCAAAGATTTAGTATCAAAGTACTTAGCTGACAACGAGAAACTGTCAAGGCAGAAGTTAGCATTTCTTGTGCAAACAGAACCAAGAATGCTTTTGATGGAACACGCTGGTGCGAT
1117	TCGCGCCCATAACTCCCTTGACAGTTTCTCGTTGTCAGCTAAGTACTTTGATACTAAATCTTTGACATAGGCCATGTCTTCCTCCATGCTTGACTGCAGATGAGGTGATCACAGCTGGTCGTAGAGCGCA
1118	TGCGCTCTACGACCAGCTGTGATCACCTCATCTGCAGTCAAGCATGGAGGAAGACATGGCCTATGTCAAAGATTTAGTATCAAAGTACTTAGCTGACAACGAGAAACTGTCAAGGGAGTTATGGGCGCGA
1119	ATCGCACCAGCGTGTCATAGGCCATGTCTTCCTCCATGCTTGACTGCAGATGAGGTGATCACAGCTCTCAAATAAGTGGTTAACTGAGGTGGCAGCTTACTGTGGAATAGGGTTTCACTGCGGCTCCTCA
1120	TGAGGAGCCGCAGTGAAACCCTATTCCACAGTAAGCTGCCACCTCAGTTAACCACTTATTTGAGAGCTGTGATCACCTCATCTGCAGTCAAGCATGGAGGAAGACATGGCCTATGACACGCTGGTGCGAT
1121	ATCGCACCAGCGTGTCGCACCGGGGATCCTAGGCATTTTTGGTTGCGCAATTCAGGTGTCCATTTCAATATGGGGCAGATAGTCACGTTTTTCCAAGAAGTGCCTCATGTTATAGCACTGCGGCTCCTCA
1122	TGAGGAGCCGCAGTGCTATAACATGAGGCACTTCTTGGAAAAACGTGACTATCTGCCCCATATTGAAATGGACACCTGAATTGCGCAACCAAAAATGCCTAGGATCCCCGGTGCGACACGCTGGTGCGAT
1123	TCGCGCCCATAACTCCAATATGGGGCAGATAGTCACGTTTTTCCAAGAAGTGCCTCATGTTATAGAGGAAGTGATGAACATTGTGCTCATTGCACTGTCTTTGCTAGCAGTGCTGTGGTCGTAGAGCGCA
1124	TGCGCTCTACGACCACAGCACTGCTAGCAAAGACAGTGCAATGAGCACAATGTTCATCACTTCCTCTATAACATGAGGCACTTCTTGGAAAAACGTGACTATCTGCCCCATATTGGAGTTATGGGCGCGA
1125	ATCGCACCAGCGTGTAGGAAGTGATGAACATTGTGCTCATTGCACTGTCTTTGCTAGCAGTGCTGAAAGGCTTGTACAATGTTGCAACATGTGGTCTCATTGGTTTGATCACCTTCACTGCGGCTCCTCA
1126	TGAGGAGCCGCAGTGAAGGTGATCAAACCAATGAGACCACATGTTGCAACATTGTACAAGCCTTTCAGCACTGCTAGCAAAGACAGTGCAATGAGCACAATGTTCATCACTTCCTACACGCTGGTGCGAT
1127	TCGCGCCCATAACTCAAAGGCTTGTACAATGTTGCAACATGTGGTCTCATTGGTTTGATCACCTTCCTTTTGTTGTGTGGTAGGTCTTGTACAACCAATCTTTACAAGGGAGTCTTGGTCGTAGAGCGCA
1128	TGCGCTCTACGACCAAGACTCCCTTGTAAAGATTGGTTGTACAAGACCTACCACACAACAAAAGGAAGGTGATCAAACCAATGAGACCACATGTTGCAACATTGTACAAGCCTTTGAGTTATGGGCGCGA
1129	ATCGCACCAGCGTGTCCTTTTGTTGTGTGGTAGGTCTTGTACAACCAATCTTTACAAGGGAGTCTATGAGCTTCAAGCCCTGGAATTAAACATGGAGACGCTCAACATGACCATGCACTGCGGCTCCTCA
1130	TGAGGAGCCGCAGTGCATGGTCATGTTGAGCGTCTCCATGTTTAATTCCAGGGCTTGAAGCTCATAGACTCCCTTGTAAAGATTGGTTGTACAAGACCTACCACACAACAAAAGGACACGCTGGTGCGAT
1131	TCGCGCCCATAACTCATGAGCTTCAAGCCCTGGAATTAAACATGGAGACGCTCAACATGACCATGCCTCTCTCCTGCACAAAGAACAATAGTCACCACTATATAATGGTAGGCAATGGTCGTAGAGCGCA
1132	TGCGCTCTACGACCATTGCCTACCATTATATAGTGGTGACTATTGTTCTTTGTGCAGGAGAGAGGCATGGTCATGTTGAGCGTCTCCATGTTTAATTCCAGGGCTTGAAGCTCATGAGTTATGGGCGCGA
1133	ATCGCACCAGCGTGTCCTCTCTCCTGCACAAAGAACAATAGTCACCACTATATAATGGTAGGCAATGAAACAGGATTGGAGCTGACCTTAACCAACACAAGCATTATCAATCACACACTGCGGCTCCTCA
1134	TGAGGAGCCGCAGTGTGTGATTGATAATGCTTGTGTTGGTTAAGGTCAGCTCCAATCCTGTTTCATTGCCTACCATTATATAGTGGTGACTATTGTTCTTTGTGCAGGAGAGAGGACACGCTGGTGCGAT
1135	TCGCGCCCATAACTCTGAAACAGGATTGGAGCTGACCTTAACCAACACAAGCATTATCAATCACAAGTTTTGCAACCTGTCTGATGCCCACAAAAAGAACCTCTATGATCACGCCTGGTCGTAGAGCGCA
1136	TGCGCTCTACGACCAGGCGTGATCATAGAGGTTCTTTTTGTGGGCATCAGACAGGTTGCAAAACTTGTGATTGATAATGCTTGTGTTGGTTAAGGTCAGCTCCAATCCTGTTTCAGAGTTATGGGCGCGA
1137	ATCGCACCAGCGTGTAGTTTTGCAACCTGTCTGATGCCCACAAAAAGAACCTCTATGATCACGCCTTAATGAGCATAATCTCAACTTTCCACTTATCCATTCCTAACTTTAATCACACTGCGGCTCCTCA
1138	TGAGGAGCCGCAGTGTGATTAAAGTTAGGAATGGATAAGTGGAAAGTTGAGATTATGCTCATTAAGGCGTGATCATAGAGGTTCTTTTTGTGGGCATCAGACAGGTTGCAAAACTACACGCTGGTGCGAT
1139	TCGCGCCCATAACTCTTAATGAGCATAATCTCAACTTTCCACTTATCCATTCCTAACTTTAATCAGTATGAAGCAATGAGCTGCGATTTCAATGGGGGAAGGATCAGTGTGCAGTTGGTCGTAGAGCGCA
1140	TGCGCTCTACGACCAACTGCACACTGATCCTTCCCCCATTGAAATCGCAGCTCATTGCTTCATACTGATTAAAGTTAGGAATGGATAAGTGGAAAGTTGAGATTATGCTCATTAAGAGTTATGGGCGCGA
1141	ATCGCACCAGCGTGTGTATGAAGCAATGAGCTGCGATTTCAATGGGGGAAGGATCAGTGTGCAGTATAACCTAAGTCACAGCTATGCTGGGGATGCAGCCAGCCATTGTGGTACACACTGCGGCTCCTCA
1142	TGAGGAGCCGCAGTGTGTACCACAATGGCTGGCTGCATCCCCAGCATAGCTGTGACTTAGGTTATACTGCACACTGATCCTTCCCCCATTGAAATCGCAGCTCATTGCTTCATACACACGCTGGTGCGAT
1143	TCGCGCCCATAACTCATAACCTAAGTCACAGCTATGCTGGGGATGCAGCCAGCCATTGTGGTACAATTGCGAATGGTGTTTTGCAGACTTTTATGAGGATGGCTTGGGGTGGGAGTGGTCGTAGAGCGCA
1144	TGCGCTCTACGACCACTCCCACCCCAAGCCATCCTCATAAAAGTCTGCAAAACACCATTCGCAATTGTACCACAATGGCTGGCTGCATCCCCAGCATAGCTGTGACTTAGGTTATGAGTTATGGGCGCGA
1145	ATCGCACCAGCGTGTATTGCGAATGGTGTTTTGCAGACTTTTATGAGGATGGCTTGGGGTGGGAGTTATATTGCTCTTGATTCAGGCCATGGTGGATGGGACTGCATCATGACTACACTGCGGCTCCTCA
1146	TGAGGAGCCGCAGTGTAGTCATGATGCAGTCCCATCCACCATGGCCTGAATCAAGAGCAATATAACTCCCACCCCAAGCCATCCTCATAAAAGTCTGCAAAACACCATTCGCAATACACGCTGGTGCGAT
1147	TCGCGCCCATAACTCTTATATTGCTCTTGATTCAGGCCATGGTGGATGGGACTGCATCATGACTAGTTACCAATATCTGATAATTCAGAACACAACCTGGGAAGATCACTGCCAGTGGTCGTAGAGCGCA
1148	TGCGCTCTACGACCACTGGCAGTGATCTTCCCAGGTTGTGTTCTGAATTATCAGATATTGGTAACTAGTCATGATGCAGTCCCATCCACCATGGCCTGAATCAAGAGCAATATAAGAGTTATGGGCGCGA
1149	ATCGCACCAGCGTGTGTTACCAATATCTGATAATTCAGAACACAACCTGGGAAGATCACTGCCAGTTCTCAAGACCGTCTCCTATCGGCTACCTCGGGCTCCTTTCACAAAGAACCACTGCGGCTCCTCA
1150	TGAGGAGCCGCAGTGGTTCTTTGTGAAAGGAGCCCGAGGTAGCCGATAGGAGACGGTCTTGAGAACTGGCAGTGATCTTCCCAGGTTGTGTTCTGAATTATCAGATATTGGTAACACACGCTGGTGCGAT
1151	TCGCGCCCATAACTCTTCTCAAGACCGTCTCCTATCGGCTACCTCGGGCTCCTTTCACAAAGAACCAGAGACATTTATATCAGTAGAAGACTACTGGGCACATTCACATGGACATTGGTCGTAGAGCGCA
1152	TGCGCTCTACGACCAATGTCCATGTGAATGTGCCCAGTAGTCTTCTACTGATATAAATGTCTCTGGTTCTTTGTGAAAGGAGCCCGAGGTAGCCGATAGGAGACGGTCTTGAGAAGAGTTATGGGCGCGA
1153	ATCGCACCAGCGTGTCAGAGACATTTATATCAGTAGAAGACTACTGGGCACATTCACATGGACATTGTCAGATTCTGAAGGCAAGGATACACCAGGGGGGTACTGTCTAACTAGGCACTGCGGCTCCTCA
1154	TGAGGAGCCGCAGTGCCTAGTTAGACAGTACCCCCCTGGTGTATCCTTGCCTTCAGAATCTGACAATGTCCATGTGAATGTGCCCAGTAGTCTTCTACTGATATAAATGTCTCTGACACGCTGGTGCGAT
1155	TCGCGCCCATAACTCTGTCAGATTCTGAAGGCAAGGATACACCAGGGGGGTACTGTCTAACTAGGTGGATGCTGATTGAAGCTGAATTGAAATGCTTTGGCAACACAGCTGTGGCTGGTCGTAGAGCGCA
1156	TGCGCTCTACGACCAGCCACAGCTGTGTTGCCAAAGCATTTCAATTCAGCTTCAATCAGCATCCACCTAGTTAGACAGTACCCCCCTGGTGTATCCTTGCCTTCAGAATCTGACAGAGTTATGGGCGCGA
1157	ATCGCACCAGCGTGTTGGATGCTGATTGAAGCTGAATTGAAATGCTTTGGCAACACAGCTGTGGCCAAATGTAATGAAAAGCATGATGAGGAATTTTGTGATATGTTGAGACTGTCACTGCGGCTCCTCA
1158	TGAGGAGCCGCAGTGACAGTCTCAACATATCACAAAATTCCTCATCATGCTTTTCATTACATTTGGCCACAGCTGTGTTGCCAAAGCATTTCAATTCAGCTTCAATCAGCATCCAACACGCTGGTGCGAT
1159	TCGCGCCCATAACTCCAAATGTAATGAAAAGCATGATGAGGAATTTTGTGATATGTTGAGACTGTTTGACTTCAACAAACAAGCCATTCAAAGGCTGAAAGCAGAAGCACAGATGTGGTCGTAGAGCGCA
1160	TGCGCTCTACGACCACATCTGTGCTTCTGCTTTCAGCCTTTGAATGGCTTGTTTGTTGAAGTCAAACAGTCTCAACATATCACAAAATTCCTCATCATGCTTTTCATTACATTTGGAGTTATGGGCGCGA
1161	ATCGCACCAGCGTGTTTGACTTCAACAAACAAGCCATTCAAAGGCTGAAAGCAGAAGCACAGATGAGCATCCAGCTGATCAATAAAGCGGTAAATGCCTTGATAAATGACCAACTCACTGCGGCTCCTCA
1162	TGAGGAGCCGCAGTGAGTTGGTCATTTATCAAGGCATTTACCGCTTTATTGATCAGCTGGATGCTCATCTGTGCTTCTGCTTTCAGCCTTTGAATGGCTTGTTTGTTGAAGTCAAACACGCTGGTGCGAT
1163	TCGCGCCCATAACTCAGCATCCAGCTGATCAATAAAGCGGTAAATGCCTTGATAAATGACCAACTAATAATGAAAAACCATCTGCGAGACATTATGGGGATTCCATACTGTAACTTGGTCGTAGAGCGCA
1164	TGCGCTCTACGACCAAGTTACAGTATGGAATCCCCATAATGTCTCGCAGATGGTTTTTCATTATTAGTTGGTCATTTATCAAGGCATTTACCGCTTTATTGATCAGCTGGATGCTGAGTTATGGGCGCGA
1165	ATCGCACCAGCGTGTAATAATGAAAAACCATCTGCGAGACATTATGGGGATTCCATACTGTAACTACAGCAAGTATTGGTATCTCAACCACACAGTCACTGGGAAAACATCGTTGCACTGCGGCTCCTCA
1166	TGAGGAGCCGCAGTGCAACGATGTTTTCCCAGTGACTGTGTGGTTGAGATACCAATACTTGCTGTAGTTACAGTATGGAATCCCCATAATGTCTCGCAGATGGTTTTTCATTATTACACGCTGGTGCGAT
1167	TCGCGCCCATAACTCACAGCAAGTATTGGTATCTCAACCACACAGTCACTGGGAAAACATCGTTGCCTAAGTGCTGGCTTGTGTCAAATGGCTCATATCTGAACGAAACCCACTTTGGTCGTAGAGCGCA
1168	TGCGCTCTACGACCAAAGTGGGTTTCGTTCAGATATGAGCCATTTGACACAAGCCAGCACTTAGGCAACGATGTTTTCCCAGTGACTGTGTGGTTGAGATACCAATACTTGCTGTGAGTTATGGGCGCGA
1169	ATCGCACCAGCGTGTCCTAAGTGCTGGCTTGTGTCAAATGGCTCATATCTGAACGAAACCCACTTCTCTGATGATATTGAGCAACAGGCCGACAACATGATAACTGAGATGCTGCCACTGCGGCTCCTCA
1170	TGAGGAGCCGCAGTGGCAGCATCTCAGTTATCATGTTGTCGGCCTGTTGCTCAATATCATCAGAGAAGTGGGTTTCGTTCAGATATGAGCCATTTGACACAAGCCAGCACTTAGGACACGCTGGTGCGAT
1171	TCGCGCCCATAACTCCTCTGATGATATTGAGCAACAGGCCGACAACATGATAACTGAGATGCTGCAGAAGGAATACATGGAGAGGCAGGGGAAGACACCATTAGGCCTGGTTGACTGGTCGTAGAGCGCA
1172	TGCGCTCTACGACCAGTCAACCAGGCCTAATGGTGTCTTCCCCTGCCTCTCCATGTATTCCTTCTGCAGCATCTCAGTTATCATGTTGTCGGCCTGTTGCTCAATATCATCAGAGGAGTTATGGGCGCGA
1173	ATCGCACCAGCGTGTAGAAGGAATACATGGAGAGGCAGGGGAAGACACCATTAGGCCTGGTTGACCTCTTTGTGTTCAGCACAAGTTTTTATCTCATCAGTATCTTCCTTCACCTCACTGCGGCTCCTCA
1174	TGAGGAGCCGCAGTGAGGTGAAGGAAGATACTGATGAGATAAAAACTTGTGCTGAACACAAAGAGGTCAACCAGGCCTAATGGTGTCTTCCCCTGCCTCTCCATGTATTCCTTCTACACGCTGGTGCGAT
1175	TCGCGCCCATAACTCCTCTTTGTGTTCAGCACAAGTTTTTATCTCATCAGTATCTTCCTTCACCTAGTCAAAATACCGACTCATAGGCATGTTGTAGGAAAACCGTGTCCTAAACTGGTCGTAGAGCGCA
1176	TGCGCTCTACGACCAGTTTAGGACACGGTTTTCCTACAACATGCCTATGAGTCGGTATTTTGACTAGGTGAAGGAAGATACTGATGAGATAAAAACTTGTGCTGAACACAAAGAGGAGTTATGGGCGCGA
1177	ATCGCACCAGCGTGTAGTCAAAATACCGACTCATAGGCATGTTGTAGGAAAACCGTGTCCTAAACCTCACAGACTGAATCACATGGGCATATGCTCTTGTGGGCTCTACAAGCAACACTGCGGCTCCTCA
1178	TGAGGAGCCGCAGTGTTGCTTGTAGAGCCCACAAGAGCATATGCCCATGTGATTCAGTCTGTGAGGTTTAGGACACGGTTTTCCTACAACATGCCTATGAGTCGGTATTTTGACTACACGCTGGTGCGAT
1179	TCGCGCCCATAACTCCTCACAGACTGAATCACATGGGCATATGCTCTTGTGGGCTCTACAAGCAACCTGGTGTACCTGTAAGATGGAAGAGATGAGACCCCCATTGGGGCCCCCGTGGTCGTAGAGCGCA
1180	TGCGCTCTACGACCACGGGGGCCCCAATGGGGGTCTCATCTCTTCCATCTTACAGGTACACCAGGTTGCTTGTAGAGCCCACAAGAGCATATGCCCATGTGATTCAGTCTGTGAGGAGTTATGGGCGCGA
1181	ATCGCACCAGCGTGTCCTGGTGTACCTGTAAGATGGAAGAGATGAGACCCCCATTGGGGCCCCCGTGACCCACCGCCTGTTGGCGGTGGGTCACGGGGGCGCCCGTTTACAGGACCACTGCGGCTCCTCA
1182	TGAGGAGCCGCAGTGGTCCTGTAAACGGGCGCCCCCGTGACCCACCGCCAACAGGCGGTGGGTCACGGGGGCCCCAATGGGGGTCTCATCTCTTCCATCTTACAGGTACACCAGGACACGCTGGTGCGAT
1183	TCGCGCCCATAACTCTGACCCACCGCCTGTTGGCGGTGGGTCACGGGGGCGCCCGTTTACAGGACGACCTTGGGTGTTGATGTTCTGAACACCATATCTCTGGGCAGCACTGCCCTGGTCGTAGAGCGCA
1184	TGCGCTCTACGACCAGGGCAGTGCTGCCCAGAGATATGGTGTTCAGAACATCAACACCCAAGGTCGTCCTGTAAACGGGCGCCCCCGTGACCCACCGCCAACAGGCGGTGGGTCAGAGTTATGGGCGCGA
1185	ATCGCACCAGCGTGTGACCTTGGGTGTTGATGTTCTGAACACCATATCTCTGGGCAGCACTGCCCTTAAAACCAGTGTGTTCAGTCCTCCTGACACTGCTGCATCAAACATGATGCACTGCGGCTCCTCA
1186	TGAGGAGCCGCAGTGCATCATGTTTGATGCAGCAGTGTCAGGAGGACTGAACACACTGGTTTTAAGGGCAGTGCTGCCCAGAGATATGGTGTTCAGAACATCAACACCCAAGGTCACACGCTGGTGCGAT
1187	TCGCGCCCATAACTCTTAAAACCAGTGTGTTCAGTCCTCCTGACACTGCTGCATCAAACATGATGCAGTCCATTAAGGCACAATGAGGGGTTATTTCTTCTTTGCCGCCTCTCTTTGGTCGTAGAGCGCA
1188	TGCGCTCTACGACCAAAGAGAGGCGGCAAAGAAGAAATAACCCCTCATTGTGCCTTAATGGACTGCATCATGTTTGATGCAGCAGTGTCAGGAGGACTGAACACACTGGTTTTAAGAGTTATGGGCGCGA
1189	ATCGCACCAGCGTGTCAGTCCATTAAGGCACAATGAGGGGTTATTTCTTCTTTGCCGCCTCTCTTTTTCTTCTCAACAACAATACCTGTGTGCATGTGGCATAAGTCTTTGTACTCACTGCGGCTCCTCA
1190	TGAGGAGCCGCAGTGAGTACAAAGACTTATGCCACATGCACACAGGTATTGTTGTTGAGAAGAAAAAGAGAGGCGGCAAAGAAGAAATAACCCCTCATTGTGCCTTAATGGACTGACACGCTGGTGCGAT
1191	TCGCGCCCATAACTCTTTCTTCTCAACAACAATACCTGTGTGCATGTGGCATAAGTCTTTGTACTGGTCCCAGACTGCGTTCTCATACTTCCTAGAATCAGTTTTGCTGAGAGCATGGTCGTAGAGCGCA
1192	TGCGCTCTACGACCATGCTCTCAGCAAAACTGATTCTAGGAAGTATGAGAACGCAGTCTGGGACCAGTACAAAGACTTATGCCACATGCACACAGGTATTGTTGTTGAGAAGAAAGAGTTATGGGCGCGA
1193	ATCGCACCAGCGTGTGGTCCCAGACTGCGTTCTCATACTTCCTAGAATCAGTTTTGCTGAGAGCAATATCAATCAGCTTGATATCTTTTCTTCCCTGTGATTCAAGAAGTTTTCTCACTGCGGCTCCTCA
1194	TGAGGAGCCGCAGTGAGAAAACTTCTTGAATCACAGGGAAGAAAAGATATCAAGCTGATTGATATTGCTCTCAGCAAAACTGATTCTAGGAAGTATGAGAACGCAGTCTGGGACCACACGCTGGTGCGAT
1195	TCGCGCCCATAACTCATATCAATCAGCTTGATATCTTTTCTTCCCTGTGATTCAAGAAGTTTTCTTATGTCATCAGAACCCTGACAGGTGATGACCATGTTCCGGGGGAGTGCTTTGGTCGTAGAGCGCA
1196	TGCGCTCTACGACCAAAGCACTCCCCCGGAACATGGTCATCACCTGTCAGGGTTCTGATGACATAAGAAAACTTCTTGAATCACAGGGAAGAAAAGATATCAAGCTGATTGATATGAGTTATGGGCGCGA
1197	ATCGCACCAGCGTGTTATGTCATCAGAACCCTGACAGGTGATGACCATGTTCCGGGGGAGTGCTTCTATTACAGCACTAGTTAGTCCTGGCTGTGCAGCAAAAAGGTCTGTGACACACTGCGGCTCCTCA
1198	TGAGGAGCCGCAGTGTGTCACAGACCTTTTTGCTGCACAGCCAGGACTAACTAGTGCTGTAATAGAAGCACTCCCCCGGAACATGGTCATCACCTGTCAGGGTTCTGATGACATAACACGCTGGTGCGAT
1199	TCGCGCCCATAACTCCTATTACAGCACTAGTTAGTCCTGGCTGTGCAGCAAAAAGGTCTGTGACATCAATTCCATGTGAATACTTAGCATCTTGTTTAAACTGTTTTAGGTCAGTTGGTCGTAGAGCGCA
1200	TGCGCTCTACGACCAACTGACCTAAAACAGTTTAAACAAGATGCTAAGTATTCACATGGAATTGATGTCACAGACCTTTTTGCTGCACAGCCAGGACTAACTAGTGCTGTAATAGGAGTTATGGGCGCGA
1201	ATCGCACCAGCGTGTTCAATTCCATGTGAATACTTAGCATCTTGTTTAAACTGTTTTAGGTCAGTGGGTTCACGGAAGAAATGAATATAGCAACCTGAACTTGGCTGATAGAGAGCACTGCGGCTCCTCA
1202	TGAGGAGCCGCAGTGCTCTCTATCAGCCAAGTTCAGGTTGCTATATTCATTTCTTCCGTGAACCCACTGACCTAAAACAGTTTAAACAAGATGCTAAGTATTCACATGGAATTGAACACGCTGGTGCGAT
1203	TCGCGCCCATAACTCGGGTTCACGGAAGAAATGAATATAGCAACCTGAACTTGGCTGATAGAGAGCAATCTCCACCGGATCTTCAGGTCTTCCTTCAATGTCCATCCAGGTCTTATGGTCGTAGAGCGCA
1204	TGCGCTCTACGACCATAAGACCTGGATGGACATTGAAGGAAGACCTGAAGATCCGGTGGAGATTGCTCTCTATCAGCCAAGTTCAGGTTGCTATATTCATTTCTTCCGTGAACCCGAGTTATGGGCGCGA
1205	ATCGCACCAGCGTGTCAATCTCCACCGGATCTTCAGGTCTTCCTTCAATGTCCATCCAGGTCTTAGCATTTGGATCAAGCTGCAGCATTGCATCCTTAAGGGTCATGAGCTGAGACACTGCGGCTCCTCA
1206	TGAGGAGCCGCAGTGTCTCAGCTCATGACCCTTAAGGATGCAATGCTGCAGCTTGATCCAAATGCTAAGACCTGGATGGACATTGAAGGAAGACCTGAAGATCCGGTGGAGATTGACACGCTGGTGCGAT
1207	TCGCGCCCATAACTCGCATTTGGATCAAGCTGCAGCATTGCATCCTTAAGGGTCATGAGCTGAGAATAAGTGAGCCCAGCAGCAAACCCTGCTGATTGTAGGGACTTGCTGGAGTTGGTCGTAGAGCGCA
1208	TGCGCTCTACGACCAACTCCAGCAAGTCCCTACAATCAGCAGGGTTTGCTGCTGGGCTCACTTATTCTCAGCTCATGACCCTTAAGGATGCAATGCTGCAGCTTGATCCAAATGCGAGTTATGGGCGCGA
1209	ATCGCACCAGCGTGTATAAGTGAGCCCAGCAGCAAACCCTGCTGATTGTAGGGACTTGCTGGAGTTGTTGCTTCCAGTCTTCTGTGGTTTCCCATCTGATTCCAAATCAACAACACACTGCGGCTCCTCA
1210	TGAGGAGCCGCAGTGTGTTGTTGATTTGGAATCAGATGGGAAACCACAGAAGACTGGAAGCAACAACTCCAGCAAGTCCCTACAATCAGCAGGGTTTGCTGCTGGGCTCACTTATACACGCTGGTGCGAT
1211	TCGCGCCCATAACTCTGTTGCTTCCAGTCTTCTGTGGTTTCCCATCTGATTCCAAATCAACAACAGTGTTTTCCCAGGCCCTTCCTATTATTGAAGTCCTTGATGCAATATATGGTGGTCGTAGAGCGCA
1212	TGCGCTCTACGACCACCATATATTGCATCAAGGACTTCAATAATAGGAAGGGCCTGGGAAAACACTGTTGTTGATTTGGAATCAGATGGGAAACCACAGAAGACTGGAAGCAACAGAGTTATGGGCGCGA
1213	ATCGCACCAGCGTGTGTGTTTTCCCAGGCCCTTCCTATTATTGAAGTCCTTGATGCAATATATGGCCATCCATCCCCTGACAGACAGATTTTGTAGAGTATATTCTCATAAGGGTCACTGCGGCTCCTCA
1214	TGAGGAGCCGCAGTGACCCTTATGAGAATATACTCTACAAAATCTGTCTGTCAGGGGATGGATGGCCATATATTGCATCAAGGACTTCAATAATAGGAAGGGCCTGGGAAAACACACACGCTGGTGCGAT
1215	TCGCGCCCATAACTCCCATCCATCCCCTGACAGACAGATTTTGTAGAGTATATTCTCATAAGGGTTTCTCTCGCCAGGGGTGTCTGAAATGAACATCCCAAGGCTCTTTTTGACCTGGTCGTAGAGCGCA
1216	TGCGCTCTACGACCAGGTCAAAAAGAGCCTTGGGATGTTCATTTCAGACACCCCTGGCGAGAGAAACCCTTATGAGAATATACTCTACAAAATCTGTCTGTCAGGGGATGGATGGGAGTTATGGGCGCGA
1217	ATCGCACCAGCGTGTTTCTCTCGCCAGGGGTGTCTGAAATGAACATCCCAAGGCTCTTTTTGACCTTTAGAATGGACTTGAGAATGCCGTCCATTGTTTGGGGTGACACTTTGATCACTGCGGCTCCTCA
1218	TGAGGAGCCGCAGTGATCAAAGTGTCACCCCAAACAATGGACGGCATTCTCAAGTCCATTCTAAAGGTCAAAAAGAGCCTTGGGATGTTCATTTCAGACACCCCTGGCGAGAGAAACACGCTGGTGCGAT
1219	TCGCGCCCATAACTCTTTAGAATGGACTTGAGAATGCCGTCCATTGTTTGGGGTGACACTTTGATTGTCTCTAACATGTTCCCACCGTCCAGCATACAGGCTCCTGCCTTCACAGTGGTCGTAGAGCGCA
1220	TGCGCTCTACGACCACTGTGAAGGCAGGAGCCTGTATGCTGGACGGTGGGAACATGTTAGAGACAATCAAAGTGTCACCCCAAACAATGGACGGCATTCTCAAGTCCATTCTAAAGAGTTATGGGCGCGA
1221	ATCGCACCAGCGTGTTGTCTCTAACATGTTCCCACCGTCCAGCATACAGGCTCCTGCCTTCACAGCTGCACCCAAGCTAAAATTATAGCCTGAGATGTTTAGAGAGCTCTTATTACACTGCGGCTCCTCA
1222	TGAGGAGCCGCAGTGTAATAAGAGCTCTCTAAACATCTCAGGCTATAATTTTAGCTTGGGTGCAGCTGTGAAGGCAGGAGCCTGTATGCTGGACGGTGGGAACATGTTAGAGACAACACGCTGGTGCGAT
1223	TCGCGCCCATAACTCCTGCACCCAAGCTAAAATTATAGCCTGAGATGTTTAGAGAGCTCTTATTAGCGTCAATCATCTTTAGGATGGGGTGGCTTTGAGTCAGCCTGTCCAGGTCTGGTCGTAGAGCGCA
1224	TGCGCTCTACGACCAGACCTGGACAGGCTGACTCAAAGCCACCCCATCCTAAAGATGATTGACGCTAATAAGAGCTCTCTAAACATCTCAGGCTATAATTTTAGCTTGGGTGCAGGAGTTATGGGCGCGA
1225	ATCGCACCAGCGTGTGCGTCAATCATCTTTAGGATGGGGTGGCTTTGAGTCAGCCTGTCCAGGTCCGAAGTATTGGGATACTTTGCTGTGTAGATCAAGCCTAGATCTGTCAGCGCACTGCGGCTCCTCA
1226	TGAGGAGCCGCAGTGCGCTGACAGATCTAGGCTTGATCTACACAGCAAAGTATCCCAATACTTCGGACCTGGACAGGCTGACTCAAAGCCACCCCATCCTAAAGATGATTGACGCACACGCTGGTGCGAT
1227	TCGCGCCCATAACTCCGAAGTATTGGGATACTTTGCTGTGTAGATCAAGCCTAGATCTGTCAGCGCTTGTACTACATCATTTAGGTCAACCTGCCCTTGTTTTGTCAGACACGCCTGGTCGTAGAGCGCA
1228	TGCGCTCTACGACCAGGCGTGTCTGACAAAACAAGGGCAGGTTGACCTAAATGATGTAGTACAAGCGCTGACAGATCTAGGCTTGATCTACACAGCAAAGTATCCCAATACTTCGGAGTTATGGGCGCGA
1229	ATCGCACCAGCGTGTCTTGTACTACATCATTTAGGTCAACCTGCCCTTGTTTTGTCAGACACGCCAATGTCAGGCTTGGCATGGTCCCAAACTGATTATTAAGTAGATCTGCATTCACTGCGGCTCCTCA
1230	TGAGGAGCCGCAGTGAATGCAGATCTACTTAATAATCAGTTTGGGACCATGCCAAGCCTGACATTGGCGTGTCTGACAAAACAAGGGCAGGTTGACCTAAATGATGTAGTACAAGACACGCTGGTGCGAT
1231	TCGCGCCCATAACTCAATGTCAGGCTTGGCATGGTCCCAAACTGATTATTAAGTAGATCTGCATTCTTCACATCCCAAACCCTCACCACTCCATCCCTTCCAGCCCGAGCCCCTTTGGTCGTAGAGCGCA
1232	TGCGCTCTACGACCAAAGGGGCTCGGGCTGGAAGGGATGGAGTGGTGAGGGTTTGGGATGTGAAGAATGCAGATCTACTTAATAATCAGTTTGGGACCATGCCAAGCCTGACATTGAGTTATGGGCGCGA
1233	ATCGCACCAGCGTGTCTTCACATCCCAAACCCTCACCACTCCATCCCTTCCAGCCCGAGCCCCTTGATTGCCACCACTCATTCCTATCATGTTTAGGAGAGCTCGTCTTTGGTCACACTGCGGCTCCTCA
1234	TGAGGAGCCGCAGTGTGACCAAAGACGAGCTCTCCTAAACATGATAGGAATGAGTGGTGGCAATCAAGGGGCTCGGGCTGGAAGGGATGGAGTGGTGAGGGTTTGGGATGTGAAGACACGCTGGTGCGAT
1235	TCGCGCCCATAACTCGATTGCCACCACTCATTCCTATCATGTTTAGGAGAGCTCGTCTTTGGTCAAGTTGCTGTGAGCTCAAGTTGCCCATATAAATGCCTGCGCTCAATGGTCTTGGTCGTAGAGCGCA
1236	TGCGCTCTACGACCAAGACCATTGAGCGCAGGCATTTATATGGGCAACTTGAGCTCACAGCAACTTGACCAAAGACGAGCTCTCCTAAACATGATAGGAATGAGTGGTGGCAATCGAGTTATGGGCGCGA
1237	ATCGCACCAGCGTGTAGTTGCTGTGAGCTCAAGTTGCCCATATAAATGCCTGCGCTCAATGGTCTTTCTGTCCTGATCACCTTTGATTTTAGTTTCTCTAGGTCAGCAGCTAAAACACTGCGGCTCCTCA
1238	TGAGGAGCCGCAGTGTTTTAGCTGCTGACCTAGAGAAACTAAAATCAAAGGTGATCAGGACAGAAAGACCATTGAGCGCAGGCATTTATATGGGCAACTTGAGCTCACAGCAACTACACGCTGGTGCGAT
1239	TCGCGCCCATAACTCTTCTGTCCTGATCACCTTTGATTTTAGTTTCTCTAGGTCAGCAGCTAAAACTAACAAGTCATCCGAGGTCAGAGTCCCAACTCGCAGTACACTCTTTTGTTGGTCGTAGAGCGCA
1240	TGCGCTCTACGACCAACAAAAGAGTGTACTGCGAGTTGGGACTCTGACCTCGGATGACTTGTTAGTTTTAGCTGCTGACCTAGAGAAACTAAAATCAAAGGTGATCAGGACAGAAGAGTTATGGGCGCGA
1241	ATCGCACCAGCGTGTCTAACAAGTCATCCGAGGTCAGAGTCCCAACTCGCAGTACACTCTTTTGTTGAGTTGATTTTAATTCAACAAGATTGTTGACTGCCTGATTTAAATCTCTCACTGCGGCTCCTCA
1242	TGAGGAGCCGCAGTGAGAGATTTAAATCAGGCAGTCAACAATCTTGTTGAATTAAAATCAACTCAACAAAAGAGTGTACTGCGAGTTGGGACTCTGACCTCGGATGACTTGTTAGACACGCTGGTGCGAT
1243	TCGCGCCCATAACTCTGAGTTGATTTTAATTCAACAAGATTGTTGACTGCCTGATTTAAATCTCTCAGTCGTTTTAGGTCATTATCATCCCTTCTTTGTTTGCGCATCAACCGTTTGGTCGTAGAGCGCA
1244	TGCGCTCTACGACCAAACGGTTGATGCGCAAACAAAGAAGGGATGATAATGACCTAAAACGACTGAGAGATTTAAATCAGGCAGTCAACAATCTTGTTGAATTAAAATCAACTCAGAGTTATGGGCGCGA
1245	ATCGCACCAGCGTGTCAGTCGTTTTAGGTCATTATCATCCCTTCTTTGTTTGCGCATCAACCGTTGGACATTGCTGACCTCAGAGAAGTCAAGTCCATGCAGAAGGGCTTGGGCACACTGCGGCTCCTCA
1246	TGAGGAGCCGCAGTGTGCCCAAGCCCTTCTGCATGGACTTGACTTCTCTGAGGTCAGCAATGTCCAACGGTTGATGCGCAAACAAAGAAGGGATGATAATGACCTAAAACGACTGACACGCTGGTGCGAT
1247	TCGCGCCCATAACTCGGACATTGCTGACCTCAGAGAAGTCAAGTCCATGCAGAAGGGCTTGGGCATCTTTCACAACCTGTAATTTGATGTTAGAGCAATAGCCTGACAGTTCCCTTGGTCGTAGAGCGCA
1248	TGCGCTCTACGACCAAGGGAACTGTCAGGCTATTGCTCTAACATCAAATTACAGGTTGTGAAAGATGCCCAAGCCCTTCTGCATGGACTTGACTTCTCTGAGGTCAGCAATGTCCGAGTTATGGGCGCGA
1249	ATCGCACCAGCGTGTTCTTTCACAACCTGTAATTTGATGTTAGAGCAATAGCCTGACAGTTCCCTCCTCAGAGACTGTGTCCACAAGAAGGACTTTATCTCTTTTGAGGCACTCACACTGCGGCTCCTCA
1250	TGAGGAGCCGCAGTGTGAGTGCCTCAAAAGAGATAAAGTCCTTCTTGTGGACACAGTCTCTGAGGAGGGAACTGTCAGGCTATTGCTCTAACATCAAATTACAGGTTGTGAAAGAACACGCTGGTGCGAT
1251	TCGCGCCCATAACTCCCTCAGAGACTGTGTCCACAAGAAGGACTTTATCTCTTTTGAGGCACTCATTGCCAAGTTGTTGTATTGTATACTCACAGCAGAGAGTTGAGACAATCTGTGGTCGTAGAGCGCA
1252	TGCGCTCTACGACCACAGATTGTCTCAACTCTCTGCTGTGAGTATACAATACAACAACTTGGCAATGAGTGCCTCAAAAGAGATAAAGTCCTTCTTGTGGACACAGTCTCTGAGGGAGTTATGGGCGCGA
1253	ATCGCACCAGCGTGTTTGCCAAGTTGTTGTATTGTATACTCACAGCAGAGAGTTGAGACAATCTGCTGAAATGATTAATGCAAAGCGCAATCCAATAGCCTAGGATCCACTGTGCCACTGCGGCTCCTCA
1254	TGAGGAGCCGCAGTGGCACAGTGGATCCTAGGCTATTGGATTGCGCTTTGCATTAATCATTTCAGCAGATTGTCTCAACTCTCTGCTGTGAGTATACAATACAACAACTTGGCAAACACGCTGGTGCGAT
1255	ATCGCACCAGCGTGTGCACCGGGGATCCTAGGCAATTTAGTTGTTCTTCTTTTGGAACCTTGCACCCTGGTACCCAGCAGATGGGGAACAAGCAAGCCAAAGCTTCAGAAGCAAACACTGCGGCTCCTCA
1256	TGAGGAGCCGCAGTGTTTGCTTCTGAAGCTTTGGCTTGCTTGTTCCCCATCTGCTGGGTACCAGGGTGCAAGGTTCCAAAAGAAGAACAACTAAATTGCCTAGGATCCCCGGTGCACACGCTGGTGCGAT
1257	TCGCGCCCATAACTCCCTGGTACCCAGCAGATGGGGAACAAGCAAGCCAAAGCTTCAGAAGCAAAAGACAGCCCGAGGGCTAGTCTGATTCCAGATGCCACACACCTAGGACCACTGGTCGTAGAGCGCA
1258	TGCGCTCTACGACCAGTGGTCCTAGGTGTGTGGCATCTGGAATCAGACTAGCCCTCGGGCTGTCTTTTGCTTCTGAAGCTTTGGCTTGCTTGTTCCCCATCTGCTGGGTACCAGGGAGTTATGGGCGCGA
1259	ATCGCACCAGCGTGTAGACAGCCCGAGGGCTAGTCTGATTCCAGATGCCACACACCTAGGACCACAGTTCTGTAAGAGCTGTTGGTTTGAGAACAAGGGCCTGGTTGAATGCAACCACTGCGGCTCCTCA
1260	TGAGGAGCCGCAGTGGTTGCATTCAACCAGGCCCTTGTTCTCAAACCAACAGCTCTTACAGAACTGTGGTCCTAGGTGTGTGGCATCTGGAATCAGACTAGCCCTCGGGCTGTCTACACGCTGGTGCGAT
1261	TCGCGCCCATAACTCAGTTCTGTAAGAGCTGTTGGTTTGAGAACAAGGGCCTGGTTGAATGCAACAATCACTATCTGTGTCTCAACTGCCTCAGTCTGCTTCTGAGTGTCAGCAGTGGTCGTAGAGCGCA
1262	TGCGCTCTACGACCACTGCTGACACTCAGAAGCAGACTGAGGCAGTTGAGACACAGATAGTGATTGTTGCATTCAACCAGGCCCTTGTTCTCAAACCAACAGCTCTTACAGAACTGAGTTATGGGCGCGA
1263	ATCGCACCAGCGTGTAATCACTATCTGTGTCTCAACTGCCTCAGTCTGCTTCTGAGTGTCAGCAGCAGGTGCCCCATCTGCAAAATGCCCCTCCCGACAAGACTGAGGCCATCAACACTGCGGCTCCTCA
1264	TGAGGAGCCGCAGTGTTGATGGCCTCAGTCTTGTCGGGAGGGGCATTTTGCAGATGGGGCACCTGCTGCTGACACTCAGAAGCAGACTGAGGCAGTTGAGACACAGATAGTGATTACACGCTGGTGCGAT
1265	TCGCGCCCATAACTCCAGGTGCCCCATCTGCAAAATGCCCCTCCCGACAAGACTGAGGCCATCAACAGCCCCAACAGCACCCCCAGCCAGAGCAGGGGATAACATCAAACCCCCATGGTCGTAGAGCGCA
1266	TGCGCTCTACGACCATGGGGGTTTGATGTTATCCCCTGCTCTGGCTGGGGGTGCTGTTGGGGCTGTTGATGGCCTCAGTCTTGTCGGGAGGGGCATTTTGCAGATGGGGCACCTGGAGTTATGGGCGCGA
1267	ATCGCACCAGCGTGTCAGCCCCAACAGCACCCCCAGCCAGAGCAGGGGATAACATCAAACCCCCACCCTACAGTCCCTGAGCCCCCACCAACCCCACCACTCCTCCCACCCCCCGCACTGCGGCTCCTCA
1268	TGAGGAGCCGCAGTGCGGGGGGTGGGAGGAGTGGTGGGGTTGGTGGGGGCTCAGGGACTGTAGGGTGGGGGTTTGATGTTATCCCCTGCTCTGGCTGGGGGTGCTGTTGGGGCTGACACGCTGGTGCGAT
1269	TCGCGCCCATAACTCCCCTACAGTCCCTGAGCCCCCACCAACCCCACCACTCCTCCCACCCCCCGACACCCCCCGGGGGGACCCCCCGCCGGGGGCCCCCCCGGGGGAGCCGACCTGGTCGTAGAGCGCA
1270	TGCGCTCTACGACCAGGTCGGCTCCCCCGGGGGGGCCCCCGGCGGGGGGTCCCCCCGGGGGGTGTCGGGGGGTGGGAGGAGTGGTGGGGTTGGTGGGGGCTCAGGGACTGTAGGGGAGTTATGGGCGCGA
1271	ATCGCACCAGCGTGTACACCCCCCGGGGGGACCCCCCGCCGGGGGCCCCCCCGGGGGAGCCGACCATCTCCAAGGATCTACTCAATGTCTTCAATGTGTTCATCCCTCTCGATTACACTGCGGCTCCTCA
1272	TGAGGAGCCGCAGTGTAATCGAGAGGGATGAACACATTGAAGACATTGAGTAGATCCTTGGAGATGGTCGGCTCCCCCGGGGGGGCCCCCGGCGGGGGGTCCCCCCGGGGGGTGTACACGCTGGTGCGAT
1273	TCGCGCCCATAACTCATCTCCAAGGATCTACTCAATGTCTTCAATGTGTTCATCCCTCTCGATTAACTCCTCACATGTTCTGCCTTTCAATCTCAATTTGCCACTGCTTGACTGCTGGTCGTAGAGCGCA
1274	TGCGCTCTACGACCAGCAGTCAAGCAGTGGCAAATTGAGATTGAAAGGCAGAACATGTGAGGAGTTAATCGAGAGGGATGAACACATTGAAGACATTGAGTAGATCCTTGGAGATGAGTTATGGGCGCGA
1275	ATCGCACCAGCGTGTACTCCTCACATGTTCTGCCTTTCAATCTCAATTTGCCACTGCTTGACTGCACCATCACTCTCCTCCTTGACTTACTGTAGCAAAGGGCATAACCCTTGAACACTGCGGCTCCTCA
1276	TGAGGAGCCGCAGTGTTCAAGGGTTATGCCCTTTGCTACAGTAAGTCAAGGAGGAGAGTGATGGTGCAGTCAAGCAGTGGCAAATTGAGATTGAAAGGCAGAACATGTGAGGAGTACACGCTGGTGCGAT
1277	TCGCGCCCATAACTCACCATCACTCTCCTCCTTGACTTACTGTAGCAAAGGGCATAACCCTTGAATTCCACCCAATTATCCACTGCCTCAAGAACTGCACTCAAGATCCCCTTGTTGGTCGTAGAGCGCA
1278	TGCGCTCTACGACCAACAAGGGGATCTTGAGTGCAGTTCTTGAGGCAGTGGATAATTGGGTGGAATTCAAGGGTTATGCCCTTTGCTACAGTAAGTCAAGGAGGAGAGTGATGGTGAGTTATGGGCGCGA
1279	ATCGCACCAGCGTGTTTCCACCCAATTATCCACTGCCTCAAGAACTGCACTCAAGATCCCCTTGTTATTCGGCGCCGCAGCCCCCAGAGTGGAAACAATGTCCACCCCTGACCACCACTGCGGCTCCTCA
1280	TGAGGAGCCGCAGTGGTGGTCAGGGGTGGACATTGTTTCCACTCTGGGGGCTGCGGCGCCGAATAACAAGGGGATCTTGAGTGCAGTTCTTGAGGCAGTGGATAATTGGGTGGAAACACGCTGGTGCGAT
1281	TCGCGCCCATAACTCTATTCGGCGCCGCAGCCCCCAGAGTGGAAACAATGTCCACCCCTGACCACTGCATTCTCAACCCAAGCCTATCCAACATCATGTTACTCAATGCCTCGATTGGTCGTAGAGCGCA
1282	TGCGCTCTACGACCAATCGAGGCATTGAGTAACATGATGTTGGATAGGCTTGGGTTGAGAATGCAGTGGTCAGGGGTGGACATTGTTTCCACTCTGGGGGCTGCGGCGCCGAATAGAGTTATGGGCGCGA
1283	ATCGCACCAGCGTGTTGCATTCTCAACCCAAGCCTATCCAACATCATGTTACTCAATGCCTCGATCAACAAATCAGATGAGGTGTCCCCAACTTCCCTCACAAACATCTCGAGATCACTGCGGCTCCTCA
1284	TGAGGAGCCGCAGTGATCTCGAGATGTTTGTGAGGGAAGTTGGGGACACCTCATCTGATTTGTTGATCGAGGCATTGAGTAACATGATGTTGGATAGGCTTGGGTTGAGAATGCAACACGCTGGTGCGAT
1285	TCGCGCCCATAACTCCAACAAATCAGATGAGGTGTCCCCAACTTCCCTCACAAACATCTCGAGATCCTGATCCTGTATAACAGGTGTAAAGGATGCCAATTTCTTTTCACATTCCTGGTCGTAGAGCGCA
1286	TGCGCTCTACGACCAGGAATGTGAAAAGAAATTGGCATCCTTTACACCTGTTATACAGGATCAGGATCTCGAGATGTTTGTGAGGGAAGTTGGGGACACCTCATCTGATTTGTTGGAGTTATGGGCGCGA
1287	ATCGCACCAGCGTGTCCTGATCCTGTATAACAGGTGTAAAGGATGCCAATTTCTTTTCACATTCCCATAAACTCCCTCTATGCACAACCAATGGGACTGGTTCAGTACAGGGGCCCACTGCGGCTCCTCA
1288	TGAGGAGCCGCAGTGGGCCCCTGTACTGAACCAGTCCCATTGGTTGTGCATAGAGGGAGTTTATGGGAATGTGAAAAGAAATTGGCATCCTTTACACCTGTTATACAGGATCAGGACACGCTGGTGCGAT
1289	TCGCGCCCATAACTCCATAAACTCCCTCTATGCACAACCAATGGGACTGGTTCAGTACAGGGGCCCACCAACACAAAGTCATACTCTCCAAACTGCAACTTCTCTATGTCAAGAATGGTCGTAGAGCGCA
1290	TGCGCTCTACGACCATTCTTGACATAGAGAAGTTGCAGTTTGGAGAGTATGACTTTGTGTTGGTGGGCCCCTGTACTGAACCAGTCCCATTGGTTGTGCATAGAGGGAGTTTATGGAGTTATGGGCGCGA
1291	ATCGCACCAGCGTGTCACCAACACAAAGTCATACTCTCCAAACTGCAACTTCTCTATGTCAAGAACAATTTCAACAGGAGTCACATGGCCTAGCTGGTTTGTGTCAACCAAAAACCACTGCGGCTCCTCA
1292	TGAGGAGCCGCAGTGGTTTTTGGTTGACACAAACCAGCTAGGCCATGTGACTCCTGTTGAAATTGTTCTTGACATAGAGAAGTTGCAGTTTGGAGAGTATGACTTTGTGTTGGTGACACGCTGGTGCGAT
1293	TCGCGCCCATAACTCCAATTTCAACAGGAGTCACATGGCCTAGCTGGTTTGTGTCAACCAAAAACTCATTAATGATCTCAGTATCAACATACCACGCTGACTTGCCCTTGAAAGTTGGTCGTAGAGCGCA
1294	TGCGCTCTACGACCAACTTTCAAGGGCAAGTCAGCGTGGTATGTTGATACTGAGATCATTAATGAGTTTTTGGTTGACACAAACCAGCTAGGCCATGTGACTCCTGTTGAAATTGGAGTTATGGGCGCGA
1295	ATCGCACCAGCGTGTTCATTAATGATCTCAGTATCAACATACCACGCTGACTTGCCCTTGAAAGTAGGTCCCGACAAAACTAACCTCCAACAGTCTGACAAGACACATGGACTAACACTGCGGCTCCTCA
1296	TGAGGAGCCGCAGTGTTAGTCCATGTGTCTTGTCAGACTGTTGGAGGTTAGTTTTGTCGGGACCTACTTTCAAGGGCAAGTCAGCGTGGTATGTTGATACTGAGATCATTAATGAACACGCTGGTGCGAT
1297	TCGCGCCCATAACTCAGGTCCCGACAAAACTAACCTCCAACAGTCTGACAAGACACATGGACTAACTGCACCAGAATACATGGCAGTCACATCATGCACTAAGTACTTGTTCTGCTGGTCGTAGAGCGCA
1298	TGCGCTCTACGACCAGCAGAACAAGTACTTAGTGCATGATGTGACTGCCATGTATTCTGGTGCAGTTAGTCCATGTGTCTTGTCAGACTGTTGGAGGTTAGTTTTGTCGGGACCTGAGTTATGGGCGCGA
1299	ATCGCACCAGCGTGTCTGCACCAGAATACATGGCAGTCACATCATGCACTAAGTACTTGTTCTGCTGGTTCATTGAGCCAGTGTAATCAAGGTGGATGGCAAAGCTTTCCTTAAACACTGCGGCTCCTCA
1300	TGAGGAGCCGCAGTGTTTAAGGAAAGCTTTGCCATCCACCTTGATTACACTGGCTCAATGAACCAGCAGAACAAGTACTTAGTGCATGATGTGACTGCCATGTATTCTGGTGCAGACACGCTGGTGCGAT
1301	TCGCGCCCATAACTCTGGTTCATTGAGCCAGTGTAATCAAGGTGGATGGCAAAGCTTTCCTTAAAACTAGCATCTTGGCTCTTAATGCGGAACCTCACTGTCTGACTCAATTTTGTGGTCGTAGAGCGCA
1302	TGCGCTCTACGACCACAAAATTGAGTCAGACAGTGAGGTTCCGCATTAAGAGCCAAGATGCTAGTTTTAAGGAAAGCTTTGCCATCCACCTTGATTACACTGGCTCAATGAACCAGAGTTATGGGCGCGA
1303	ATCGCACCAGCGTGTACTAGCATCTTGGCTCTTAATGCGGAACCTCACTGTCTGACTCAATTTTGCAGACCCTGAAGGCAATAATGCTACAGCATCAAAGAAATCCTCCAATGAACACTGCGGCTCCTCA
1304	TGAGGAGCCGCAGTGTTCATTGGAGGATTTCTTTGATGCTGTAGCATTATTGCCTTCAGGGTCTGCAAAATTGAGTCAGACAGTGAGGTTCCGCATTAAGAGCCAAGATGCTAGTACACGCTGGTGCGAT
1305	TCGCGCCCATAACTCCAGACCCTGAAGGCAATAATGCTACAGCATCAAAGAAATCCTCCAATGAATCAAACTTAGAATCAATCAAACCTGATGCAATCAGTTGATTCTGATTGAATGGTCGTAGAGCGCA
1306	TGCGCTCTACGACCATTCAATCAGAATCAACTGATTGCATCAGGTTTGATTGATTCTAAGTTTGATTCATTGGAGGATTTCTTTGATGCTGTAGCATTATTGCCTTCAGGGTCTGGAGTTATGGGCGCGA
1307	ATCGCACCAGCGTGTTCAAACTTAGAATCAATCAAACCTGATGCAATCAGTTGATTCTGATTGAACTTGGCAGGCTCAATGTCAAAGTCTATCCAAGCATAACCCATCATTAAATCACTGCGGCTCCTCA
1308	TGAGGAGCCGCAGTGATTTAATGATGGGTTATGCTTGGATAGACTTTGACATTGAGCCTGCCAAGTTCAATCAGAATCAACTGATTGCATCAGGTTTGATTGATTCTAAGTTTGAACACGCTGGTGCGAT
1309	TCGCGCCCATAACTCCTTGGCAGGCTCAATGTCAAAGTCTATCCAAGCATAACCCATCATTAAATCATGTTTGAACATTGGTCTTTCAACACCTTTATGAATAACCTTTTCTACGTGGTCGTAGAGCGCA
1310	TGCGCTCTACGACCACGTAGAAAAGGTTATTCATAAAGGTGTTGAAAGACCAATGTTCAAACATGATTTAATGATGGGTTATGCTTGGATAGACTTTGACATTGAGCCTGCCAAGGAGTTATGGGCGCGA
1311	ATCGCACCAGCGTGTCATGTTTGAACATTGGTCTTTCAACACCTTTATGAATAACCTTTTCTACGAATGAAGAAAATGGACCCATCCTATGCAATCCTTCACCTTCTGGGACCGACACTGCGGCTCCTCA
1312	TGAGGAGCCGCAGTGTCGGTCCCAGAAGGTGAAGGATTGCATAGGATGGGTCCATTTTCTTCATTCGTAGAAAAGGTTATTCATAAAGGTGTTGAAAGACCAATGTTCAAACATGACACGCTGGTGCGAT
1313	TCGCGCCCATAACTCAATGAAGAAAATGGACCCATCCTATGCAATCCTTCACCTTCTGGGACCGACGTCTTATGTGGGAACCAAGTGAAAGACCCCAATGTTCTTGTTGTGGCAATGGTCGTAGAGCGCA
1314	TGCGCTCTACGACCATTGCCACAACAAGAACATTGGGGTCTTTCACTTGGTTCCCACATAAGACGTCGGTCCCAGAAGGTGAAGGATTGCATAGGATGGGTCCATTTTCTTCATTGAGTTATGGGCGCGA
1315	ATCGCACCAGCGTGTCGTCTTATGTGGGAACCAAGTGAAAGACCCCAATGTTCTTGTTGTGGCAACAAATGGTCTCACATAAGACTCAAAATAGACTTGCCTCATGAAATTGTCACACTGCGGCTCCTCA
1316	TGAGGAGCCGCAGTGTGACAATTTCATGAGGCAAGTCTATTTTGAGTCTTATGTGAGACCATTTGTTGCCACAACAAGAACATTGGGGTCTTTCACTTGGTTCCCACATAAGACGACACGCTGGTGCGAT
1317	TCGCGCCCATAACTCCAAATGGTCTCACATAAGACTCAAAATAGACTTGCCTCATGAAATTGTCAACGGCGTCACTGGTACTCACCACCCTTTCTTCTACCATAGGTTCATGTGTTGGTCGTAGAGCGCA
1318	TGCGCTCTACGACCAACACATGAACCTATGGTAGAAGAAAGGGTGGTGAGTACCAGTGACGCCGTTGACAATTTCATGAGGCAAGTCTATTTTGAGTCTTATGTGAGACCATTTGGAGTTATGGGCGCGA
1319	ATCGCACCAGCGTGTACGGCGTCACTGGTACTCACCACCCTTTCTTCTACCATAGGTTCATGTGTTCTAGTATGAGATAATCTTAATTCAGATGACAATACAATATAATGCTCTTCACTGCGGCTCCTCA
1320	TGAGGAGCCGCAGTGAAGAGCATTATATTGTATTGTCATCTGAATTAAGATTATCTCATACTAGAACACATGAACCTATGGTAGAAGAAAGGGTGGTGAGTACCAGTGACGCCGTACACGCTGGTGCGAT
1321	TCGCGCCCATAACTCTCTAGTATGAGATAATCTTAATTCAGATGACAATACAATATAATGCTCTTCTCTCTTCCACTTAACTATGTGTGAAACAAGAGACAAAGCCTCACAATTATGGTCGTAGAGCGCA
1322	TGCGCTCTACGACCATAATTGTGAGGCTTTGTCTCTTGTTTCACACATAGTTAAGTGGAAGAGAGAAGAGCATTATATTGTATTGTCATCTGAATTAAGATTATCTCATACTAGAGAGTTATGGGCGCGA
1323	ATCGCACCAGCGTGTCTCTCTTCCACTTAACTATGTGTGAAACAAGAGACAAAGCCTCACAATTAACATCCAACGCCACACAAAGATCCAGAAATTTTATTCTAGGTGACCACTTCACTGCGGCTCCTCA
1324	TGAGGAGCCGCAGTGAAGTGGTCACCTAGAATAAAATTTCTGGATCTTTGTGTGGCGTTGGATGTTAATTGTGAGGCTTTGTCTCTTGTTTCACACATAGTTAAGTGGAAGAGAGACACGCTGGTGCGAT
1325	TCGCGCCCATAACTCACATCCAACGCCACACAAAGATCCAGAAATTTTATTCTAGGTGACCACTTCATTTTGGTGGATGCCAAATCACTCATGAATGGTAATATGTGTTTCTCAATGGTCGTAGAGCGCA
1326	TGCGCTCTACGACCATTGAGAAACACATATTACCATTCATGAGTGATTTGGCATCCACCAAAATGAAGTGGTCACCTAGAATAAAATTTCTGGATCTTTGTGTGGCGTTGGATGTGAGTTATGGGCGCGA
1327	ATCGCACCAGCGTGTCATTTTGGTGGATGCCAAATCACTCATGAATGGTAATATGTGTTTCTCAAACACAGATGGGTATAATCTCCTCAGAGAATGAATGATGTGGTTTAAACCGCACTGCGGCTCCTCA
1328	TGAGGAGCCGCAGTGCGGTTTAAACCACATCATTCATTCTCTGAGGAGATTATACCCATCTGTGTTTGAGAAACACATATTACCATTCATGAGTGATTTGGCATCCACCAAAATGACACGCTGGTGCGAT
1329	TCGCGCCCATAACTCACACAGATGGGTATAATCTCCTCAGAGAATGAATGATGTGGTTTAAACCGACCCTATCCTCCAACAGCTTTGATGCAGTTGGTTTCAAGGGGAAATAATCTGGTCGTAGAGCGCA
1330	TGCGCTCTACGACCAGATTATTTCCCCTTGAAACCAACTGCATCAAAGCTGTTGGAGGATAGGGTCGGTTTAAACCACATCATTCATTCTCTGAGGAGATTATACCCATCTGTGTGAGTTATGGGCGCGA
1331	ATCGCACCAGCGTGTACCCTATCCTCCAACAGCTTTGATGCAGTTGGTTTCAAGGGGAAATAATCACATGGGTTGTGCTTGAAGAACTCCAATGCCTTAACCGTTTTAGGTTCTCCACTGCGGCTCCTCA
1332	TGAGGAGCCGCAGTGGAGAACCTAAAACGGTTAAGGCATTGGAGTTCTTCAAGCACAACCCATGTGATTATTTCCCCTTGAAACCAACTGCATCAAAGCTGTTGGAGGATAGGGTACACGCTGGTGCGAT
1333	TCGCGCCCATAACTCACATGGGTTGTGCTTGAAGAACTCCAATGCCTTAACCGTTTTAGGTTCTCCCAAAACCCATGCACCTAATTCTATCGCAGTTGATAAAGAAATGCACATGTGGTCGTAGAGCGCA
1334	TGCGCTCTACGACCACATGTGCATTTCTTTATCAACTGCGATAGAATTAGGTGCATGGGTTTTGGGAGAACCTAAAACGGTTAAGGCATTGGAGTTCTTCAAGCACAACCCATGTGAGTTATGGGCGCGA
1335	ATCGCACCAGCGTGTCCAAAACCCATGCACCTAATTCTATCGCAGTTGATAAAGAAATGCACATGTAATCCCACAACAAGGGTCTAAAGTAACTGATCACACCTTCATTTTTACTCACTGCGGCTCCTCA
1336	TGAGGAGCCGCAGTGAGTAAAAATGAAGGTGTGATCAGTTACTTTAGACCCTTGTTGTGGGATTACATGTGCATTTCTTTATCAACTGCGATAGAATTAGGTGCATGGGTTTTGGACACGCTGGTGCGAT
1337	TCGCGCCCATAACTCTAATCCCACAACAAGGGTCTAAAGTAACTGATCACACCTTCATTTTTACTCCTAAGGTCCAATGGAACTCGCCAATATTGAACACCATTAGAATTTGTTATGGTCGTAGAGCGCA
1338	TGCGCTCTACGACCATAACAAATTCTAATGGTGTTCAATATTGGCGAGTTCCATTGGACCTTAGGAGTAAAAATGAAGGTGTGATCAGTTACTTTAGACCCTTGTTGTGGGATTAGAGTTATGGGCGCGA
1339	ATCGCACCAGCGTGTCCTAAGGTCCAATGGAACTCGCCAATATTGAACACCATTAGAATTTGTTAGTAATTCAATCCCCTGAGTACCAGAAATTAGAGACTGGATGGATTTAATGCACTGCGGCTCCTCA
1340	TGAGGAGCCGCAGTGCATTAAATCCATCCAGTCTCTAATTTCTGGTACTCAGGGGATTGAATTACTAACAAATTCTAATGGTGTTCAATATTGGCGAGTTCCATTGGACCTTAGGACACGCTGGTGCGAT
1341	TCGCGCCCATAACTCGTAATTCAATCCCCTGAGTACCAGAAATTAGAGACTGGATGGATTTAATGTACAGGTTCTCCTTGTTTGGCCCTCGAACACATTTGCTACCTAATGTTCTTGGTCGTAGAGCGCA
1342	TGCGCTCTACGACCAAGAACATTAGGTAGCAAATGTGTTCGAGGGCCAAACAAGGAGAACCTGTACATTAAATCCATCCAGTCTCTAATTTCTGGTACTCAGGGGATTGAATTACGAGTTATGGGCGCGA
1343	ATCGCACCAGCGTGTTACAGGTTCTCCTTGTTTGGCCCTCGAACACATTTGCTACCTAATGTTCTGCACAATCCAACAAAGCCAGATGCAATAGAACTTTGAAATGCAGATTTGTCACTGCGGCTCCTCA
1344	TGAGGAGCCGCAGTGACAAATCTGCATTTCAAAGTTCTATTGCATCTGGCTTTGTTGGATTGTGCAGAACATTAGGTAGCAAATGTGTTCGAGGGCCAAACAAGGAGAACCTGTAACACGCTGGTGCGAT
1345	TCGCGCCCATAACTCGCACAATCCAACAAAGCCAGATGCAATAGAACTTTGAAATGCAGATTTGTTGATGGCTTCAGATAATAATTTCTGTGCACCCCGGGTGAAGGTGGAGGATTGGTCGTAGAGCGCA
1346	TGCGCTCTACGACCAATCCTCCACCTTCACCCGGGGTGCACAGAAATTATTATCTGAAGCCATCAACAAATCTGCATTTCAAAGTTCTATTGCATCTGGCTTTGTTGGATTGTGCGAGTTATGGGCGCGA
1347	ATCGCACCAGCGTGTTGATGGCTTCAGATAATAATTTCTGTGCACCCCGGGTGAAGGTGGAGGATAACTTATTCTGAATCGTCTTGACGATAGTGGGAATCTTTTCATCATCCAGCACTGCGGCTCCTCA
1348	TGAGGAGCCGCAGTGCTGGATGATGAAAAGATTCCCACTATCGTCAAGACGATTCAGAATAAGTTATCCTCCACCTTCACCCGGGGTGCACAGAAATTATTATCTGAAGCCATCAACACGCTGGTGCGAT
1349	TCGCGCCCATAACTCAACTTATTCTGAATCGTCTTGACGATAGTGGGAATCTTTTCATCATCCAGGTTAACAGCACCTGAGTATATCACCTTTTGCCTCAGCACCATCCTTAGGGTGGTCGTAGAGCGCA
1350	TGCGCTCTACGACCACCCTAAGGATGGTGCTGAGGCAAAAGGTGATATACTCAGGTGCTGTTAACCTGGATGATGAAAAGATTCCCACTATCGTCAAGACGATTCAGAATAAGTTGAGTTATGGGCGCGA
1351	ATCGCACCAGCGTGTGTTAACAGCACCTGAGTATATCACCTTTTGCCTCAGCACCATCCTTAGGGGATGATGTGCAGCCAAGTTCAACCAAGAATACTCAAGGTCAGATTCAGATCACTGCGGCTCCTCA
1352	TGAGGAGCCGCAGTGATCTGAATCTGACCTTGAGTATTCTTGGTTGAACTTGGCTGCACATCATCCCCTAAGGATGGTGCTGAGGCAAAAGGTGATATACTCAGGTGCTGTTAACACACGCTGGTGCGAT
1353	TCGCGCCCATAACTCGATGATGTGCAGCCAAGTTCAACCAAGAATACTCAAGGTCAGATTCAGATGGGGGCTCAACATCCAACAGTTCGCATAAGTTTCTCAATGACGAGATGTGTGGTCGTAGAGCGCA
1354	TGCGCTCTACGACCACACATCTCGTCATTGAGAAACTTATGCGAACTGTTGGATGTTGAGCCCCCATCTGAATCTGACCTTGAGTATTCTTGGTTGAACTTGGCTGCACATCATCGAGTTATGGGCGCGA
1355	ATCGCACCAGCGTGTGGGGGCTCAACATCCAACAGTTCGCATAAGTTTCTCAATGACGAGATGTGCTCACTAGACAAGTAGTTTGTTGTGAATTCCTCATGAAGTTGTCCAGTCTCACTGCGGCTCCTCA
1356	TGAGGAGCCGCAGTGAGACTGGACAACTTCATGAGGAATTCACAACAAACTACTTGTCTAGTGAGCACATCTCGTCATTGAGAAACTTATGCGAACTGTTGGATGTTGAGCCCCCACACGCTGGTGCGAT
1357	TCGCGCCCATAACTCCTCACTAGACAAGTAGTTTGTTGTGAATTCCTCATGAAGTTGTCCAGTCTTCAATCTATTGTAGAGTCTTCTTAACATGGATCTAATCTTGTTACAAGCATGGTCGTAGAGCGCA
1358	TGCGCTCTACGACCATGCTTGTAACAAGATTAGATCCATGTTAAGAAGACTCTACAATAGATTGAAGACTGGACAACTTCATGAGGAATTCACAACAAACTACTTGTCTAGTGAGGAGTTATGGGCGCGA
1359	ATCGCACCAGCGTGTTCAATCTATTGTAGAGTCTTCTTAACATGGATCTAATCTTGTTACAAGCATCAGGGATCAATCCTTCTATCTGCCTCATGATTCTGTAACTGCGGTTGCCCACTGCGGCTCCTCA
1360	TGAGGAGCCGCAGTGGGCAACCGCAGTTACAGAATCATGAGGCAGATAGAAGGATTGATCCCTGATGCTTGTAACAAGATTAGATCCATGTTAAGAAGACTCTACAATAGATTGAACACGCTGGTGCGAT
1361	TCGCGCCCATAACTCTCAGGGATCAATCCTTCTATCTGCCTCATGATTCTGTAACTGCGGTTGCCATCCACCCAGTCCCTAACATCTGTCTCGCAATTTAACAAGAATGGGTCAATGGTCGTAGAGCGCA
1362	TGCGCTCTACGACCATTGACCCATTCTTGTTAAATTGCGAGACAGATGTTAGGGACTGGGTGGATGGCAACCGCAGTTACAGAATCATGAGGCAGATAGAAGGATTGATCCCTGAGAGTTATGGGCGCGA
1363	ATCGCACCAGCGTGTATCCACCCAGTCCCTAACATCTGTCTCGCAATTTAACAAGAATGGGTCAATGGGATATCTAGCGTATTGCAAGAGACTCAAGGTTCTCATTTGTATCAGACACTGCGGCTCCTCA
1364	TGAGGAGCCGCAGTGTCTGATACAAATGAGAACCTTGAGTCTCTTGCAATACGCTAGATATCCCATTGACCCATTCTTGTTAAATTGCGAGACAGATGTTAGGGACTGGGTGGATACACGCTGGTGCGAT
1365	TCGCGCCCATAACTCTGGGATATCTAGCGTATTGCAAGAGACTCAAGGTTCTCATTTGTATCAGATTGCATAAATGAACAGGGACACCATTTGCGACTGATTGATCAATAATAGTTGGTCGTAGAGCGCA
1366	TGCGCTCTACGACCAACTATTATTGATCAATCAGTCGCAAATGGTGTCCCTGTTCATTTATGCAATCTGATACAAATGAGAACCTTGAGTCTCTTGCAATACGCTAGATATCCCAGAGTTATGGGCGCGA
1367	ATCGCACCAGCGTGTTTGCATAAATGAACAGGGACACCATTTGCGACTGATTGATCAATAATAGTGTCAATTGTTTCTGCCAGTTGGTGCGGCTCTTTGCACTTTATATTGTGGACACTGCGGCTCCTCA
1368	TGAGGAGCCGCAGTGTCCACAATATAAAGTGCAAAGAGCCGCACCAACTGGCAGAAACAATTGACACTATTATTGATCAATCAGTCGCAAATGGTGTCCCTGTTCATTTATGCAAACACGCTGGTGCGAT
1369	TCGCGCCCATAACTCGTCAATTGTTTCTGCCAGTTGGTGCGGCTCTTTGCACTTTATATTGTGGAGGGCTGCAGCAACAAACTTCGTTAACAATGGTACCTCATCTCCCCATACATGGTCGTAGAGCGCA
1370	TGCGCTCTACGACCATGTATGGGGAGATGAGGTACCATTGTTAACGAAGTTTGTTGCTGCAGCCCTCCACAATATAAAGTGCAAAGAGCCGCACCAACTGGCAGAAACAATTGACGAGTTATGGGCGCGA
1371	ATCGCACCAGCGTGTGGGCTGCAGCAACAAACTTCGTTAACAATGGTACCTCATCTCCCCATACAAAAAATCTAGACTTGAACTCTGCAACGAACCTACCAATGACACTCTTGGGCACTGCGGCTCCTCA
1372	TGAGGAGCCGCAGTGCCCAAGAGTGTCATTGGTAGGTTCGTTGCAGAGTTCAAGTCTAGATTTTTTGTATGGGGAGATGAGGTACCATTGTTAACGAAGTTTGTTGCTGCAGCCCACACGCTGGTGCGAT
1373	TCGCGCCCATAACTCAAAAATCTAGACTTGAACTCTGCAACGAACCTACCAATGACACTCTTGGGACTTACAAATTTATTAAGTTGGTCACTCATGTAGTAGTGAAACTCCATCATGGTCGTAGAGCGCA
1374	TGCGCTCTACGACCATGATGGAGTTTCACTACTACATGAGTGACCAACTTAATAAATTTGTAAGTCCCAAGAGTGTCATTGGTAGGTTCGTTGCAGAGTTCAAGTCTAGATTTTTGAGTTATGGGCGCGA
1375	ATCGCACCAGCGTGTACTTACAAATTTATTAAGTTGGTCACTCATGTAGTAGTGAAACTCCATCAGTGTCCTAAATTCTTCTGGGTCTCTTTCTAAAAGCTCTGTGAGAGTTTGACACTGCGGCTCCTCA
1376	TGAGGAGCCGCAGTGTCAAACTCTCACAGAGCTTTTAGAAAGAGACCCAGAAGAATTTAGGACACTGATGGAGTTTCACTACTACATGAGTGACCAACTTAATAAATTTGTAAGTACACGCTGGTGCGAT
1377	TCGCGCCCATAACTCGTGTCCTAAATTCTTCTGGGTCTCTTTCTAAAAGCTCTGTGAGAGTTTGATCAAAGAGGGAGATTTGATCATCACTAGAAGTATAAGCATCTATCATGCCTGGTCGTAGAGCGCA
1378	TGCGCTCTACGACCAGGCATGATAGATGCTTATACTTCTAGTGATGATCAAATCTCCCTCTTTGATCAAACTCTCACAGAGCTTTTAGAAAGAGACCCAGAAGAATTTAGGACACGAGTTATGGGCGCGA
1379	ATCGCACCAGCGTGTTCAAAGAGGGAGATTTGATCATCACTAGAAGTATAAGCATCTATCATGCCACCACATATGCAACTAATAGCATAATTAATGAACCTTTCCGAAATGAGGGCACTGCGGCTCCTCA
1380	TGAGGAGCCGCAGTGCCCTCATTTCGGAAAGGTTCATTAATTATGCTATTAGTTGCATATGTGGTGGCATGATAGATGCTTATACTTCTAGTGATGATCAAATCTCCCTCTTTGAACACGCTGGTGCGAT
1381	TCGCGCCCATAACTCACCACATATGCAACTAATAGCATAATTAATGAACCTTTCCGAAATGAGGGCATAAAAATCTGATGTGTTATGTAATATCCCCTGACCCATGTCAAGTATTTGGTCGTAGAGCGCA
1382	TGCGCTCTACGACCAAATACTTGACATGGGTCAGGGGATATTACATAACACATCAGATTTTTATGCCCTCATTTCGGAAAGGTTCATTAATTATGCTATTAGTTGCATATGTGGTGAGTTATGGGCGCGA
1383	ATCGCACCAGCGTGTCATAAAAATCTGATGTGTTATGTAATATCCCCTGACCCATGTCAAGTATTGAACTGATGTGAGAAGGCACCACACCAATTTGAAAATTGGAGTAAAAGAACACTGCGGCTCCTCA
1384	TGAGGAGCCGCAGTGTTCTTTTACTCCAATTTTCAAATTGGTGTGGTGCCTTCTCACATCAGTTCAATACTTGACATGGGTCAGGGGATATTACATAACACATCAGATTTTTATGACACGCTGGTGCGAT
1385	TCGCGCCCATAACTCGAACTGATGTGAGAAGGCACCACACCAATTTGAAAATTGGAGTAAAAGAAGTCTTCTGTCATTGATTGTGTGGTTTTCTTCCTCAATCCCAGTTGAGCCTTGGTCGTAGAGCGCA
1386	TGCGCTCTACGACCAAGGCTCAACTGGGATTGAGGAAGAAAACCACACAATCAATGACAGAAGACTTCTTTTACTCCAATTTTCAAATTGGTGTGGTGCCTTCTCACATCAGTTCGAGTTATGGGCGCGA
1387	ATCGCACCAGCGTGTGTCTTCTGTCATTGATTGTGTGGTTTTCTTCCTCAATCCCAGTTGAGCCTTAATAAATGACTTCATCATGGCTGACACTACATTGAAAGGTATTTCCACCCACTGCGGCTCCTCA
1388	TGAGGAGCCGCAGTGGGTGGAAATACCTTTCAATGTAGTGTCAGCCATGATGAAGTCATTTATTAAGGCTCAACTGGGATTGAGGAAGAAAACCACACAATCAATGACAGAAGACACACGCTGGTGCGAT
1389	TCGCGCCCATAACTCTAATAAATGACTTCATCATGGCTGACACTACATTGAAAGGTATTTCCACCATCTTGTGCATGTGCCACATAAGCAAGGTTGAGAGATAATCTCTCCCTTTTGGTCGTAGAGCGCA
1390	TGCGCTCTACGACCAAAAGGGAGAGATTATCTCTCAACCTTGCTTATGTGGCACATGCACAAGATGGTGGAAATACCTTTCAATGTAGTGTCAGCCATGATGAAGTCATTTATTAGAGTTATGGGCGCGA
1391	ATCGCACCAGCGTGTATCTTGTGCATGTGCCACATAAGCAAGGTTGAGAGATAATCTCTCCCTTTTATGTCAGCTTGTAGGTCTTTTGAAAGAAAGATTAAATTTTGTAGAACAGCACTGCGGCTCCTCA
1392	TGAGGAGCCGCAGTGCTGTTCTACAAAATTTAATCTTTCTTTCAAAAGACCTACAAGCTGACATAAAAGGGAGAGATTATCTCTCAACCTTGCTTATGTGGCACATGCACAAGATACACGCTGGTGCGAT
1393	TCGCGCCCATAACTCTATGTCAGCTTGTAGGTCTTTTGAAAGAAAGATTAAATTTTGTAGAACAGTTAAGAATAGAAATGGACACATCATTGGGCCCCACTTACTGTGATCCATGTGGTCGTAGAGCGCA
1394	TGCGCTCTACGACCACATGGATCACAGTAAGTGGGGCCCAATGATGTGTCCATTTCTATTCTTAACTGTTCTACAAAATTTAATCTTTCTTTCAAAAGACCTACAAGCTGACATAGAGTTATGGGCGCGA
1395	ATCGCACCAGCGTGTTTAAGAATAGAAATGGACACATCATTGGGCCCCACTTACTGTGATCCATGCTGTAGGAAACATGTGCCAGGGAGACATTTAGTTTCATAGAAAGGATGGCCACTGCGGCTCCTCA
1396	TGAGGAGCCGCAGTGGCCATCCTTTCTATGAAACTAAATGTCTCCCTGGCACATGTTTCCTACAGCATGGATCACAGTAAGTGGGGCCCAATGATGTGTCCATTTCTATTCTTAAACACGCTGGTGCGAT
1397	TCGCGCCCATAACTCCTGTAGGAAACATGTGCCAGGGAGACATTTAGTTTCATAGAAAGGATGGCATTTTCAAATTCCCTCTCATTGTTCAAACAACTCCCTGATAACTGTAGACTGGTCGTAGAGCGCA
1398	TGCGCTCTACGACCAGTCTACAGTTATCAGGGAGTTGTTTGAACAATGAGAGGGAATTTGAAAATGCCATCCTTTCTATGAAACTAAATGTCTCCCTGGCACATGTTTCCTACAGGAGTTATGGGCGCGA
1399	ATCGCACCAGCGTGTATTTTCAAATTCCCTCTCATTGTTCAAACAACTCCCTGATAACTGTAGACTTAATGCTTCAAAGTAATCCTCCACAAGCCTAGTAAACATCTTTGTCCTACACTGCGGCTCCTCA
1400	TGAGGAGCCGCAGTGTAGGACAAAGATGTTTACTAGGCTTGTGGAGGATTACTTTGAAGCATTAAGTCTACAGTTATCAGGGAGTTGTTTGAACAATGAGAGGGAATTTGAAAATACACGCTGGTGCGAT
1401	TCGCGCCCATAACTCTTAATGCTTCAAAGTAATCCTCCACAAGCCTAGTAAACATCTTTGTCCTAAGATCTCCAATGTATAACTCTCTGTTACCGCCAACTTGTTCCTTGTATGATGGTCGTAGAGCGCA
1402	TGCGCTCTACGACCATCATACAAGGAACAAGTTGGCGGTAACAGAGAGTTATACATTGGAGATCTTAGGACAAAGATGTTTACTAGGCTTGTGGAGGATTACTTTGAAGCATTAAGAGTTATGGGCGCGA
1403	ATCGCACCAGCGTGTAGATCTCCAATGTATAACTCTCTGTTACCGCCAACTTGTTCCTTGTATGACAAAGAGAACTTAAGCCTTCCTGTGTCAGGCCCTACTGAATCATAAGACTCACTGCGGCTCCTCA
1404	TGAGGAGCCGCAGTGAGTCTTATGATTCAGTAGGGCCTGACACAGGAAGGCTTAAGTTCTCTTTGTCATACAAGGAACAAGTTGGCGGTAACAGAGAGTTATACATTGGAGATCTACACGCTGGTGCGAT
1405	TCGCGCCCATAACTCCAAAGAGAACTTAAGCCTTCCTGTGTCAGGCCCTACTGAATCATAAGACTGTGGTGACTCTTGACTATAAAAACATAAGTTCTTCAGCATTGCTGTAGTGTGGTCGTAGAGCGCA
1406	TGCGCTCTACGACCACACTACAGCAATGCTGAAGAACTTATGTTTTTATAGTCAAGAGTCACCACAGTCTTATGATTCAGTAGGGCCTGACACAGGAAGGCTTAAGTTCTCTTTGGAGTTATGGGCGCGA
1407	ATCGCACCAGCGTGTGTGGTGACTCTTGACTATAAAAACATAAGTTCTTCAGCATTGCTGTAGTGCAGTTTGTCAATGACAGGGCTTTACTAAGCGCCTCTGAGTTACTCTCCCTCACTGCGGCTCCTCA
1408	TGAGGAGCCGCAGTGAGGGAGAGTAACTCAGAGGCGCTTAGTAAAGCCCTGTCATTGACAAACTGCACTACAGCAATGCTGAAGAACTTATGTTTTTATAGTCAAGAGTCACCACACACGCTGGTGCGAT
1409	TCGCGCCCATAACTCCAGTTTGTCAATGACAGGGCTTTACTAAGCGCCTCTGAGTTACTCTCCCTCTCACTAATCCTGACATCATCAGAGAGCTTACCCATATCGAATTTGAAATTGGTCGTAGAGCGCA
1410	TGCGCTCTACGACCAATTTCAAATTCGATATGGGTAAGCTCTCTGATGATGTCAGGATTAGTGAGAGGGAGAGTAACTCAGAGGCGCTTAGTAAAGCCCTGTCATTGACAAACTGGAGTTATGGGCGCGA
1411	ATCGCACCAGCGTGTCTCACTAATCCTGACATCATCAGAGAGCTTACCCATATCGAATTTGAAATTGAGGTTTCTTGATTTATAATGGGTGTACCTTCCCATGAGTGTATTTGCACACTGCGGCTCCTCA
1412	TGAGGAGCCGCAGTGTGCAAATACACTCATGGGAAGGTACACCCATTATAAATCAAGAAACCTCAATTTCAAATTCGATATGGGTAAGCTCTCTGATGATGTCAGGATTAGTGAGACACGCTGGTGCGAT
1413	TCGCGCCCATAACTCTGAGGTTTCTTGATTTATAATGGGTGTACCTTCCCATGAGTGTATTTGCATTCATAATCAAAAGTATGGACTTAAAGCACTGGAAGTATTCATGATCAAATGGTCGTAGAGCGCA
1414	TGCGCTCTACGACCATTTGATCATGAATACTTCCAGTGCTTTAAGTCCATACTTTTGATTATGAATGCAAATACACTCATGGGAAGGTACACCCATTATAAATCAAGAAACCTCAGAGTTATGGGCGCGA
1415	ATCGCACCAGCGTGTTTCATAATCAAAAGTATGGACTTAAAGCACTGGAAGTATTCATGATCAAAATATGTTCTTGTTGACACCGCCTTTGTCAACTCTCCAATGGGGCATTGTGCACTGCGGCTCCTCA
1416	TGAGGAGCCGCAGTGCACAATGCCCCATTGGAGAGTTGACAAAGGCGGTGTCAACAAGAACATATTTTGATCATGAATACTTCCAGTGCTTTAAGTCCATACTTTTGATTATGAAACACGCTGGTGCGAT
1417	TCGCGCCCATAACTCATATGTTCTTGTTGACACCGCCTTTGTCAACTCTCCAATGGGGCATTGTGACATATGTCCACAATAAAAGTACTTCCTCTTCAGCTTGTCACTCTCATAGTGGTCGTAGAGCGCA
1418	TGCGCTCTACGACCACTATGAGAGTGACAAGCTGAAGAGGAAGTACTTTTATTGTGGACATATGTCACAATGCCCCATTGGAGAGTTGACAAAGGCGGTGTCAACAAGAACATATGAGTTATGGGCGCGA
1419	ATCGCACCAGCGTGTACATATGTCCACAATAAAAGTACTTCCTCTTCAGCTTGTCACTCTCATAGACGGCATTACAGAACTCTTTGTAGAAATTGTCTGGTAAGACATCATGATCCACTGCGGCTCCTCA
1420	TGAGGAGCCGCAGTGGATCATGATGTCTTACCAGACAATTTCTACAAAGAGTTCTGTAATGCCGTCTATGAGAGTGACAAGCTGAAGAGGAAGTACTTTTATTGTGGACATATGTACACGCTGGTGCGAT
1421	TCGCGCCCATAACTCACGGCATTACAGAACTCTTTGTAGAAATTGTCTGGTAAGACATCATGATCAAAGTCTTCTACCATGTGATTGGATAGTTCACTCTTAATCAACCTAATATTGGTCGTAGAGCGCA
1422	TGCGCTCTACGACCAATATTAGGTTGATTAAGAGTGAACTATCCAATCACATGGTAGAAGACTTTGATCATGATGTCTTACCAGACAATTTCTACAAAGAGTTCTGTAATGCCGTGAGTTATGGGCGCGA
1423	ATCGCACCAGCGTGTAAAGTCTTCTACCATGTGATTGGATAGTTCACTCTTAATCAACCTAATATAAAATTTGTTTGAGACAATCTCATCTAAGTCATTCACTGATGGCTGGCTACACTGCGGCTCCTCA
1424	TGAGGAGCCGCAGTGTAGCCAGCCATCAGTGAATGACTTAGATGAGATTGTCTCAAACAAATTTTATATTAGGTTGATTAAGAGTGAACTATCCAATCACATGGTAGAAGACTTTACACGCTGGTGCGAT
1425	TCGCGCCCATAACTCAAAATTTGTTTGAGACAATCTCATCTAAGTCATTCACTGATGGCTGGCTATCATCATTGGGGCTCAAGCCTGGTTTAACAGGTTCCCTGTACTGATCAACTGGTCGTAGAGCGCA
1426	TGCGCTCTACGACCAGTTGATCAGTACAGGGAACCTGTTAAACCAGGCTTGAGCCCCAATGATGATAGCCAGCCATCAGTGAATGACTTAGATGAGATTGTCTCAAACAAATTTTGAGTTATGGGCGCGA
1427	ATCGCACCAGCGTGTTCATCATTGGGGCTCAAGCCTGGTTTAACAGGTTCCCTGTACTGATCAACAATTTTTTCAACAGTCTCCTTCAATTGATTAAAATAATCACTTGCACCTCCACTGCGGCTCCTCA
1428	TGAGGAGCCGCAGTGGAGGTGCAAGTGATTATTTTAATCAATTGAAGGAGACTGTTGAAAAAATTGTTGATCAGTACAGGGAACCTGTTAAACCAGGCTTGAGCCCCAATGATGAACACGCTGGTGCGAT
1429	TCGCGCCCATAACTCAATTTTTTCAACAGTCTCCTTCAATTGATTAAAATAATCACTTGCACCTCCGTCGAGCAGGATTTCGTCCAGATCAGCCTCATCAGTATCAGTTTTATGCTGGTCGTAGAGCGCA
1430	TGCGCTCTACGACCAGCATAAAACTGATACTGATGAGGCTGATCTGGACGAAATCCTGCTCGACGGAGGTGCAAGTGATTATTTTAATCAATTGAAGGAGACTGTTGAAAAAATTGAGTTATGGGCGCGA
1431	ATCGCACCAGCGTGTCGTCGAGCAGGATTTCGTCCAGATCAGCCTCATCAGTATCAGTTTTATGCTGTCGAGATCCTAGAACTAAGTTGCTCATTGCCTGTTGCACCTTGTACTCCACTGCGGCTCCTCA
1432	TGAGGAGCCGCAGTGGAGTACAAGGTGCAACAGGCAATGAGCAACTTAGTTCTAGGATCTCGACAGCATAAAACTGATACTGATGAGGCTGATCTGGACGAAATCCTGCTCGACGACACGCTGGTGCGAT
1433	TCGCGCCCATAACTCTGTCGAGATCCTAGAACTAAGTTGCTCATTGCCTGTTGCACCTTGTACTCATAGTCCTGCTTATTGAGAAGATGCTTTCCCTTCCTTGAGAAAACCTCGGTGGTCGTAGAGCGCA
1434	TGCGCTCTACGACCACCGAGGTTTTCTCAAGGAAGGGAAAGCATCTTCTCAATAAGCAGGACTATGAGTACAAGGTGCAACAGGCAATGAGCAACTTAGTTCTAGGATCTCGACAGAGTTATGGGCGCGA
1435	ATCGCACCAGCGTGTATAGTCCTGCTTATTGAGAAGATGCTTTCCCTTCCTTGAGAAAACCTCGGTGAGTTGTGATACGGCCAATGCTGTGAGTTTGTTAAAATCATAATTTAATCACTGCGGCTCCTCA
1436	TGAGGAGCCGCAGTGATTAAATTATGATTTTAACAAACTCACAGCATTGGCCGTATCACAACTCACCGAGGTTTTCTCAAGGAAGGGAAAGCATCTTCTCAATAAGCAGGACTATACACGCTGGTGCGAT
1437	TCGCGCCCATAACTCTGAGTTGTGATACGGCCAATGCTGTGAGTTTGTTAAAATCATAATTTAATATCCTAGATCCATCTGTATATTTATTGACAACAACACTCTTGTTACTAGCTGGTCGTAGAGCGCA
1438	TGCGCTCTACGACCAGCTAGTAACAAGAGTGTTGTTGTCAATAAATATACAGATGGATCTAGGATATTAAATTATGATTTTAACAAACTCACAGCATTGGCCGTATCACAACTCAGAGTTATGGGCGCGA
1439	ATCGCACCAGCGTGTATCCTAGATCCATCTGTATATTTATTGACAACAACACTCTTGTTACTAGCCAAATCTAAGGCTGTAGCACAGCCACTAGTGATAAGAGGATCTTTGATTTCACTGCGGCTCCTCA
1440	TGAGGAGCCGCAGTGAAATCAAAGATCCTCTTATCACTAGTGGCTGTGCTACAGCCTTAGATTTGGCTAGTAACAAGAGTGTTGTTGTCAATAAATATACAGATGGATCTAGGATACACGCTGGTGCGAT
1441	TCGCGCCCATAACTCCAAATCTAAGGCTGTAGCACAGCCACTAGTGATAAGAGGATCTTTGATTTCCTTCTTCACTTCCCTTTCTTTAAACAATGATCCATTATTAAAAGAAGATTGGTCGTAGAGCGCA
1442	TGCGCTCTACGACCAATCTTCTTTTAATAATGGATCATTGTTTAAAGAAAGGGAAGTGAAGAAGGAAATCAAAGATCCTCTTATCACTAGTGGCTGTGCTACAGCCTTAGATTTGGAGTTATGGGCGCGA
1443	ATCGCACCAGCGTGTCCTTCTTCACTTCCCTTTCTTTAAACAATGATCCATTATTAAAAGAAGATGTGAGGAGGGATAAGAATTTCTTTGAGACACCAGGCCTCTTGTAATTTGGCACTGCGGCTCCTCA
1444	TGAGGAGCCGCAGTGCCAAATTACAAGAGGCCTGGTGTCTCAAAGAAATTCTTATCCCTCCTCACATCTTCTTTTAATAATGGATCATTGTTTAAAGAAAGGGAAGTGAAGAAGGACACGCTGGTGCGAT
1445	TCGCGCCCATAACTCGTGAGGAGGGATAAGAATTTCTTTGAGACACCAGGCCTCTTGTAATTTGGTCCTCTAACACTTGTGCATCCATCCTTACTCAAGAACTTTTTTGCATTATTGGTCGTAGAGCGCA
1446	TGCGCTCTACGACCAATAATGCAAAAAAGTTCTTGAGTAAGGATGGATGCACAAGTGTTAGAGGACCAAATTACAAGAGGCCTGGTGTCTCAAAGAAATTCTTATCCCTCCTCACGAGTTATGGGCGCGA
1447	ATCGCACCAGCGTGTTCCTCTAACACTTGTGCATCCATCCTTACTCAAGAACTTTTTTGCATTATAGACCATGTCATCCAGTTCCTCTTCCGTGGCTGTGTCTCCAGGATTGATGCACTGCGGCTCCTCA
1448	TGAGGAGCCGCAGTGCATCAATCCTGGAGACACAGCCACGGAAGAGGAACTGGATGACATGGTCTATAATGCAAAAAAGTTCTTGAGTAAGGATGGATGCACAAGTGTTAGAGGAACACGCTGGTGCGAT
1449	TCGCGCCCATAACTCAGACCATGTCATCCAGTTCCTCTTCCGTGGCTGTGTCTCCAGGATTGATGCTCACATGGCCAAACCTTATCTTTGGTTCAAGGAACTTTTCAAAACATTTTGGTCGTAGAGCGCA
1450	TGCGCTCTACGACCAAAATGTTTTGAAAAGTTCCTTGAACCAAAGATAAGGTTTGGCCATGTGAGCATCAATCCTGGAGACACAGCCACGGAAGAGGAACTGGATGACATGGTCTGAGTTATGGGCGCGA
1451	ATCGCACCAGCGTGTCTCACATGGCCAAACCTTATCTTTGGTTCAAGGAACTTTTCAAAACATTTTATCTGATCTGTCAATCTATCTGGTGTTTCCTTTGTAATAAAGTGGCACACACTGCGGCTCCTCA
1452	TGAGGAGCCGCAGTGTGTGCCACTTTATTACAAAGGAAACACCAGATAGATTGACAGATCAGATAAAATGTTTTGAAAAGTTCCTTGAACCAAAGATAAGGTTTGGCCATGTGAGACACGCTGGTGCGAT
1453	TCGCGCCCATAACTCTATCTGATCTGTCAATCTATCTGGTGTTTCCTTTGTAATAAAGTGGCACATGTAAGAAATGTTCAAAATGAATTTAAACCTATTGGTCATCATGCTCTTTTGGTCGTAGAGCGCA
1454	TGCGCTCTACGACCAAAAGAGCATGATGACCAATAGGTTTAAATTCATTTTGAACATTTCTTACATGTGCCACTTTATTACAAAGGAAACACCAGATAGATTGACAGATCAGATAGAGTTATGGGCGCGA
1455	ATCGCACCAGCGTGTTGTAAGAAATGTTCAAAATGAATTTAAACCTATTGGTCATCATGCTCTTTATATCCTCAGATAAAACTAGATTCATTAGTGATCTTACCAATCTATAGAGCACTGCGGCTCCTCA
1456	TGAGGAGCCGCAGTGCTCTATAGATTGGTAAGATCACTAATGAATCTAGTTTTATCTGAGGATATAAAGAGCATGATGACCAATAGGTTTAAATTCATTTTGAACATTTCTTACAACACGCTGGTGCGAT
1457	TCGCGCCCATAACTCATATCCTCAGATAAAACTAGATTCATTAGTGATCTTACCAATCTATAGAGTAAGAACTCAACATCAGTAATCAATTCTTCTCTCACTTTATCAATGAGGTTGGTCGTAGAGCGCA
1458	TGCGCTCTACGACCAACCTCATTGATAAAGTGAGAGAAGAATTGATTACTGATGTTGAGTTCTTACTCTATAGATTGGTAAGATCACTAATGAATCTAGTTTTATCTGAGGATATGAGTTATGGGCGCGA
1459	ATCGCACCAGCGTGTTAAGAACTCAACATCAGTAATCAATTCTTCTCTCACTTTATCAATGAGGTCCTTGTGATAATAATCTGATACATAAGCCATTAAGAAGTATCTAAGGTTTCACTGCGGCTCCTCA
1460	TGAGGAGCCGCAGTGAAACCTTAGATACTTCTTAATGGCTTATGTATCAGATTATTATCACAAGGACCTCATTGATAAAGTGAGAGAAGAATTGATTACTGATGTTGAGTTCTTAACACGCTGGTGCGAT
1461	TCGCGCCCATAACTCCCTTGTGATAATAATCTGATACATAAGCCATTAAGAAGTATCTAAGGTTTTGGAGAAGCTTCTGAGAACGTTTGCTAGGGTGAGCTAGAATCAAGACGAGTGGTCGTAGAGCGCA
1462	TGCGCTCTACGACCACTCGTCTTGATTCTAGCTCACCCTAGCAAACGTTCTCAGAAGCTTCTCCAAAACCTTAGATACTTCTTAATGGCTTATGTATCAGATTATTATCACAAGGGAGTTATGGGCGCGA
1463	ATCGCACCAGCGTGTTGGAGAAGCTTCTGAGAACGTTTGCTAGGGTGAGCTAGAATCAAGACGAGGATCATCTTTGTCAGAGATTTAATGTTGTTCAGCTGCTCTCCCAACTCATCACTGCGGCTCCTCA
1464	TGAGGAGCCGCAGTGATGAGTTGGGAGAGCAGCTGAACAACATTAAATCTCTGACAAAGATGATCCTCGTCTTGATTCTAGCTCACCCTAGCAAACGTTCTCAGAAGCTTCTCCAACACGCTGGTGCGAT
1465	TCGCGCCCATAACTCGATCATCTTTGTCAGAGATTTAATGTTGTTCAGCTGCTCTCCCAACTCATTGCAATCCTCTATCCAGGAAATCATTGTGTTCACTGTTGTTTCCAAAACTTGGTCGTAGAGCGCA
1466	TGCGCTCTACGACCAAGTTTTGGAAACAACAGTGAACACAATGATTTCCTGGATAGAGGATTGCAATGAGTTGGGAGAGCAGCTGAACAACATTAAATCTCTGACAAAGATGATCGAGTTATGGGCGCGA
1467	ATCGCACCAGCGTGTTGCAATCCTCTATCCAGGAAATCATTGTGTTCACTGTTGTTTCCAAAACTTCAGCCGAAAATATGGCCGGGAAATATCTTTTAGGATCAGCATAAAATGACACTGCGGCTCCTCA
1468	TGAGGAGCCGCAGTGTCATTTTATGCTGATCCTAAAAGATATTTCCCGGCCATATTTTCGGCTGAAGTTTTGGAAACAACAGTGAACACAATGATTTCCTGGATAGAGGATTGCAACACGCTGGTGCGAT
1469	TCGCGCCCATAACTCTCAGCCGAAAATATGGCCGGGAAATATCTTTTAGGATCAGCATAAAATGAGCAAATCTCACCAACCCTGTTGTTGTTAATAGCATAGCACTTCGAGCACTTGGTCGTAGAGCGCA
1470	TGCGCTCTACGACCAAGTGCTCGAAGTGCTATGCTATTAACAACAACAGGGTTGGTGAGATTTGCTCATTTTATGCTGATCCTAAAAGATATTTCCCGGCCATATTTTCGGCTGAGAGTTATGGGCGCGA
1471	ATCGCACCAGCGTGTGCAAATCTCACCAACCCTGTTGTTGTTAATAGCATAGCACTTCGAGCACTCCCCTGTCTTTTGATAAATCAATTGGTATTCAGCACCATTCAATGAGAACCACTGCGGCTCCTCA
1472	TGAGGAGCCGCAGTGGTTCTCATTGAATGGTGCTGAATACCAATTGATTTATCAAAAGACAGGGGAGTGCTCGAAGTGCTATGCTATTAACAACAACAGGGTTGGTGAGATTTGCACACGCTGGTGCGAT
1473	TCGCGCCCATAACTCCCCCTGTCTTTTGATAAATCAATTGGTATTCAGCACCATTCAATGAGAACTCTTGACAATATGCTTCTTTACATCTGACCACCTGATATCTTGCAGGTCCTGGTCGTAGAGCGCA
1474	TGCGCTCTACGACCAGGACCTGCAAGATATCAGGTGGTCAGATGTAAAGAAGCATATTGTCAAGAGTTCTCATTGAATGGTGCTGAATACCAATTGATTTATCAAAAGACAGGGGGAGTTATGGGCGCGA
1475	ATCGCACCAGCGTGTTCTTGACAATATGCTTCTTTACATCTGACCACCTGATATCTTGCAGGTCCAAATTCATTTTGTCTCAACTTCACAGTGGAAGAAGTCTTCATCGAATTCACACTGCGGCTCCTCA
1476	TGAGGAGCCGCAGTGTGAATTCGATGAAGACTTCTTCCACTGTGAAGTTGAGACAAAATGAATTTGGACCTGCAAGATATCAGGTGGTCAGATGTAAAGAAGCATATTGTCAAGAACACGCTGGTGCGAT
1477	TCGCGCCCATAACTCAAATTCATTTTGTCTCAACTTCACAGTGGAAGAAGTCTTCATCGAATTCACTAATGCAAGACTCAATGAAGAAAGTCTCTCTAAGTCAGTGGTTCTTAGCTGGTCGTAGAGCGCA
1478	TGCGCTCTACGACCAGCTAAGAACCACTGACTTAGAGAGACTTTCTTCATTGAGTCTTGCATTAGTGAATTCGATGAAGACTTCTTCCACTGTGAAGTTGAGACAAAATGAATTTGAGTTATGGGCGCGA
1479	ATCGCACCAGCGTGTCTAATGCAAGACTCAATGAAGAAAGTCTCTCTAAGTCAGTGGTTCTTAGCAGTTCCACATCCCCCGTGACATAAGGAAACTTTTCCTCCTCTGATCTTTGCACTGCGGCTCCTCA
1480	TGAGGAGCCGCAGTGCAAAGATCAGAGGAGGAAAAGTTTCCTTATGTCACGGGGGATGTGGAACTGCTAAGAACCACTGACTTAGAGAGACTTTCTTCATTGAGTCTTGCATTAGACACGCTGGTGCGAT
1481	TCGCGCCCATAACTCAGTTCCACATCCCCCGTGACATAAGGAAACTTTTCCTCCTCTGATCTTTGATAAGTGATTGTAGGGATAACTCCAGAAACATCGAAGCTCATGATCAAGTTGGTCGTAGAGCGCA
1482	TGCGCTCTACGACCAACTTGATCATGAGCTTCGATGTTTCTGGAGTTATCCCTACAATCACTTATCAAAGATCAGAGGAGGAAAAGTTTCCTTATGTCACGGGGGATGTGGAACTGAGTTATGGGCGCGA
1483	ATCGCACCAGCGTGTATAAGTGATTGTAGGGATAACTCCAGAAACATCGAAGCTCATGATCAAGTCATAACTGTTAGAACAAATCACTCCCATGTCAACTTTATAGTGATCCACACACTGCGGCTCCTCA
1484	TGAGGAGCCGCAGTGTGTGGATCACTATAAAGTTGACATGGGAGTGATTTGTTCTAACAGTTATGACTTGATCATGAGCTTCGATGTTTCTGGAGTTATCCCTACAATCACTTATACACGCTGGTGCGAT
1485	TCGCGCCCATAACTCCATAACTGTTAGAACAAATCACTCCCATGTCAACTTTATAGTGATCCACACTGATCCCAACATCCTTCAAGGCAGTGGTGGCTTTTGAAATGGTTTTTTGTGGTCGTAGAGCGCA
1486	TGCGCTCTACGACCACAAAAAACCATTTCAAAAGCCACCACTGCCTTGAAGGATGTTGGGATCAGTGTGGATCACTATAAAGTTGACATGGGAGTGATTTGTTCTAACAGTTATGGAGTTATGGGCGCGA
1487	ATCGCACCAGCGTGTCTGATCCCAACATCCTTCAAGGCAGTGGTGGCTTTTGAAATGGTTTTTTGGAATATTGAGTTAAGGATTTGGTTTCTGCTTGAGCACTGAGAAGGCTGCACACTGCGGCTCCTCA
1488	TGAGGAGCCGCAGTGTGCAGCCTTCTCAGTGCTCAAGCAGAAACCAAATCCTTAACTCAATATTCCAAAAAACCATTTCAAAAGCCACCACTGCCTTGAAGGATGTTGGGATCAGACACGCTGGTGCGAT
1489	TCGCGCCCATAACTCGAATATTGAGTTAAGGATTTGGTTTCTGCTTGAGCACTGAGAAGGCTGCATGACCCCAGACTTTTCGGCCTGTTGCCTCCGCTCAACCCACTTCTCTAAGTGGTCGTAGAGCGCA
1490	TGCGCTCTACGACCACTTAGAGAAGTGGGTTGAGCGGAGGCAACAGGCCGAAAAGTCTGGGGTCATGCAGCCTTCTCAGTGCTCAAGCAGAAACCAAATCCTTAACTCAATATTCGAGTTATGGGCGCGA
1491	ATCGCACCAGCGTGTTGACCCCAGACTTTTCGGCCTGTTGCCTCCGCTCAACCCACTTCTCTAAGTCCCTCTTGGTTGATTCTAGAGACACCAGTCTATCATTGACACTTATGAACACTGCGGCTCCTCA
1492	TGAGGAGCCGCAGTGTTCATAAGTGTCAATGATAGACTGGTGTCTCTAGAATCAACCAAGAGGGACTTAGAGAAGTGGGTTGAGCGGAGGCAACAGGCCGAAAAGTCTGGGGTCAACACGCTGGTGCGAT
1493	TCGCGCCCATAACTCTCCCTCTTGGTTGATTCTAGAGACACCAGTCTATCATTGACACTTATGAAACAAGATCCCAGCCACCCTCTTAGGCACTTTTGCTTCATTTGGTCATGTTTGGTCGTAGAGCGCA
1494	TGCGCTCTACGACCAAACATGACCAAATGAAGCAAAAGTGCCTAAGAGGGTGGCTGGGATCTTGTTTCATAAGTGTCAATGATAGACTGGTGTCTCTAGAATCAACCAAGAGGGAGAGTTATGGGCGCGA
1495	ATCGCACCAGCGTGTACAAGATCCCAGCCACCCTCTTAGGCACTTTTGCTTCATTTGGTCATGTTTACTTGCAAGGAGAATCAGTGCGTCAAAGATCAATAAGAGTTTTCTCCTTCACTGCGGCTCCTCA
1496	TGAGGAGCCGCAGTGAAGGAGAAAACTCTTATTGATCTTTGACGCACTGATTCTCCTTGCAAGTAAACATGACCAAATGAAGCAAAAGTGCCTAAGAGGGTGGCTGGGATCTTGTACACGCTGGTGCGAT
1497	TCGCGCCCATAACTCTACTTGCAAGGAGAATCAGTGCGTCAAAGATCAATAAGAGTTTTCTCCTTGTATTTAGTATCCTTAAAGATTTAACTTTATTTAGGAATGATCTCCAGCATGGTCGTAGAGCGCA
1498	TGCGCTCTACGACCATGCTGGAGATCATTCCTAAATAAAGTTAAATCTTTAAGGATACTAAATACAAGGAGAAAACTCTTATTGATCTTTGACGCACTGATTCTCCTTGCAAGTAGAGTTATGGGCGCGA
1499	ATCGCACCAGCGTGTGTATTTAGTATCCTTAAAGATTTAACTTTATTTAGGAATGATCTCCAGCATTGCACCTGGCATTCCCCGGTGGTTTGATTCCCCTTTTTACTACCCTCCTCACTGCGGCTCCTCA
1500	TGAGGAGCCGCAGTGAGGAGGGTAGTAAAAAGGGGAATCAAACCACCGGGGAATGCCAGGTGCAATGCTGGAGATCATTCCTAAATAAAGTTAAATCTTTAAGGATACTAAATACACACGCTGGTGCGAT
1501	TCGCGCCCATAACTCTTGCACCTGGCATTCCCCGGTGGTTTGATTCCCCTTTTTACTACCCTCCTCATCAATTTTAGCATACAGGAATCTCAGTATTGGTGATGCCCTCTTGAACTGGTCGTAGAGCGCA
1502	TGCGCTCTACGACCAGTTCAAGAGGGCATCACCAATACTGAGATTCCTGTATGCTAAAATTGATGAGGAGGGTAGTAAAAAGGGGAATCAAACCACCGGGGAATGCCAGGTGCAAGAGTTATGGGCGCGA
1503	ATCGCACCAGCGTGTCATCAATTTTAGCATACAGGAATCTCAGTATTGGTGATGCCCTCTTGAACTGATAAATCAAGTGTTCGACATTGTCTTCTGTAGTTATCTTATCAGTGTACACTGCGGCTCCTCA
1504	TGAGGAGCCGCAGTGTACACTGATAAGATAACTACAGAAGACAATGTCGAACACTTGATTTATCAGTTCAAGAGGGCATCACCAATACTGAGATTCCTGTATGCTAAAATTGATGACACGCTGGTGCGAT
1505	TCGCGCCCATAACTCTGATAAATCAAGTGTTCGACATTGTCTTCTGTAGTTATCTTATCAGTGTACAGATTATTAAACTCACTGAGTAATTGACTCTTCTCTACCCTTAAGAACTTGGTCGTAGAGCGCA
1506	TGCGCTCTACGACCAAGTTCTTAAGGGTAGAGAAGAGTCAATTACTCAGTGAGTTTAATAATCTGTACACTGATAAGATAACTACAGAAGACAATGTCGAACACTTGATTTATCAGAGTTATGGGCGCGA
1507	ATCGCACCAGCGTGTCAGATTATTAAACTCACTGAGTAATTGACTCTTCTCTACCCTTAAGAACTGACTTTCTATCTCTCCTTTTCTTAATCTATTTCTAAACACTTGATACTCTCACTGCGGCTCCTCA
1508	TGAGGAGCCGCAGTGAGAGTATCAAGTGTTTAGAAATAGATTAAGAAAAGGAGAGATAGAAAGTCAGTTCTTAAGGGTAGAGAAGAGTCAATTACTCAGTGAGTTTAATAATCTGACACGCTGGTGCGAT
1509	TCGCGCCCATAACTCGACTTTCTATCTCTCCTTTTCTTAATCTATTTCTAAACACTTGATACTCTTCCTCAATTTGCAGTTTTACTTCATGAGCCGTCAATTTATTGTTAATACCTGGTCGTAGAGCGCA
1510	TGCGCTCTACGACCAGGTATTAACAATAAATTGACGGCTCATGAAGTAAAACTGCAAATTGAGGAAGAGTATCAAGTGTTTAGAAATAGATTAAGAAAAGGAGAGATAGAAAGTCGAGTTATGGGCGCGA
1511	ATCGCACCAGCGTGTTCCTCAATTTGCAGTTTTACTTCATGAGCCGTCAATTTATTGTTAATACCTTGGTGGCATGAGGCTATCACTTCTTCATAATGGTTGGAACGGTTGTCCACACTGCGGCTCCTCA
1512	TGAGGAGCCGCAGTGTGGACAACCGTTCCAACCATTATGAAGAAGTGATAGCCTCATGCCACCAAGGTATTAACAATAAATTGACGGCTCATGAAGTAAAACTGCAAATTGAGGAACACGCTGGTGCGAT
1513	TCGCGCCCATAACTCTTGGTGGCATGAGGCTATCACTTCTTCATAATGGTTGGAACGGTTGTCCAACAAAACATTTAAACTCTCCACTCCTGACAATCTCCCTGAGGTCATGGACTGGTCGTAGAGCGCA
1514	TGCGCTCTACGACCAGTCCATGACCTCAGGGAGATTGTCAGGAGTGGAGAGTTTAAATGTTTTGTTGGACAACCGTTCCAACCATTATGAAGAAGTGATAGCCTCATGCCACCAAGAGTTATGGGCGCGA
1515	ATCGCACCAGCGTGTACAAAACATTTAAACTCTCCACTCCTGACAATCTCCCTGAGGTCATGGACAGAGATTCACAAAGCCTACTATACTCTGACTCTTCAAAAAGTGAATTACTCACTGCGGCTCCTCA
1516	TGAGGAGCCGCAGTGAGTAATTCACTTTTTGAAGAGTCAGAGTATAGTAGGCTTTGTGAATCTCTGTCCATGACCTCAGGGAGATTGTCAGGAGTGGAGAGTTTAAATGTTTTGTACACGCTGGTGCGAT
1517	TCGCGCCCATAACTCAGAGATTCACAAAGCCTACTATACTCTGACTCTTCAAAAAGTGAATTACTTTCTTGAGCATATCTTAACAATGAGAAAAGTGTGTCTCTTAGCTTATCATTGGTCGTAGAGCGCA
1518	TGCGCTCTACGACCAATGATAAGCTAAGAGACACACTTTTCTCATTGTTAAGATATGCTCAAGAAAGTAATTCACTTTTTGAAGAGTCAGAGTATAGTAGGCTTTGTGAATCTCTGAGTTATGGGCGCGA
1519	ATCGCACCAGCGTGTTTCTTGAGCATATCTTAACAATGAGAAAAGTGTGTCTCTTAGCTTATCATTAACCCAATCAGGTATTTGTTCATTATAAAATGATGTTCTACCGTCAATGCACTGCGGCTCCTCA
1520	TGAGGAGCCGCAGTGCATTGACGGTAGAACATCATTTTATAATGAACAAATACCTGATTGGGTTAATGATAAGCTAAGAGACACACTTTTCTCATTGTTAAGATATGCTCAAGAAACACGCTGGTGCGAT
1521	TCGCGCCCATAACTCTAACCCAATCAGGTATTTGTTCATTATAAAATGATGTTCTACCGTCAATGAGTGGTATTAAATTAATGTCGACACTCTTTAGGTCTTCTTTCAGCTGTTCTGGTCGTAGAGCGCA
1522	TGCGCTCTACGACCAGAACAGCTGAAAGAAGACCTAAAGAGTGTCGACATTAATTTAATACCACTCATTGACGGTAGAACATCATTTTATAATGAACAAATACCTGATTGGGTTAGAGTTATGGGCGCGA
1523	ATCGCACCAGCGTGTAGTGGTATTAAATTAATGTCGACACTCTTTAGGTCTTCTTTCAGCTGTTCTAGTTTCTTGAAGTCTTCAATGTACTTCTGTTCAAAGTTGGCAGGGGATGCACTGCGGCTCCTCA
1524	TGAGGAGCCGCAGTGCATCCCCTGCCAACTTTGAACAGAAGTACATTGAAGACTTCAAGAAACTAGAACAGCTGAAAGAAGACCTAAAGAGTGTCGACATTAATTTAATACCACTACACGCTGGTGCGAT
1525	TCGCGCCCATAACTCTAGTTTCTTGAAGTCTTCAATGTACTTCTGTTCAAAGTTGGCAGGGGATGATCTAACAAAACACTCTAACAATATCAGAACATTGCCTGTTAATTTGTAATGGTCGTAGAGCGCA
1526	TGCGCTCTACGACCATTACAAATTAACAGGCAATGTTCTGATATTGTTAGAGTGTTTTGTTAGATCATCCCCTGCCAACTTTGAACAGAAGTACATTGAAGACTTCAAGAAACTAGAGTTATGGGCGCGA
1527	ATCGCACCAGCGTGTATCTAACAAAACACTCTAACAATATCAGAACATTGCCTGTTAATTTGTAACCGTCTGGCACCACAAAACATAGTGAAGGAGTCAGGATCCCATGATCATGCACTGCGGCTCCTCA
1528	TGAGGAGCCGCAGTGCATGATCATGGGATCCTGACTCCTTCACTATGTTTTGTGGTGCCAGACGGTTACAAATTAACAGGCAATGTTCTGATATTGTTAGAGTGTTTTGTTAGATACACGCTGGTGCGAT
1529	TCGCGCCCATAACTCCCGTCTGGCACCACAAAACATAGTGAAGGAGTCAGGATCCCATGATCATGGAGGATCCTTTCTACAGACTTATCTTCACTGTTGTGTTCACATCCATTTGTGGTCGTAGAGCGCA
1530	TGCGCTCTACGACCACAAATGGATGTGAACACAACAGTGAAGATAAGTCTGTAGAAAGGATCCTCCATGATCATGGGATCCTGACTCCTTCACTATGTTTTGTGGTGCCAGACGGGAGTTATGGGCGCGA
1531	ATCGCACCAGCGTGTGAGGATCCTTTCTACAGACTTATCTTCACTGTTGTGTTCACATCCATTTGCATTGCAGGAGTCAACCTCAATGCAAAGGGACAGGAGCTTCAACCCCTCCCACTGCGGCTCCTCA
1532	TGAGGAGCCGCAGTGGGAGGGGTTGAAGCTCCTGTCCCTTTGCATTGAGGTTGACTCCTGCAATGCAAATGGATGTGAACACAACAGTGAAGATAAGTCTGTAGAAAGGATCCTCACACGCTGGTGCGAT
1533	TCGCGCCCATAACTCCATTGCAGGAGTCAACCTCAATGCAAAGGGACAGGAGCTTCAACCCCTCCATTAAAAGCATCCTAGGCTCTGTTTGTACAAGGAATGCCAACTTCTGCCTTGGTCGTAGAGCGCA
1534	TGCGCTCTACGACCAAGGCAGAAGTTGGCATTCCTTGTACAAACAGAGCCTAGGATGCTTTTAATGGAGGGGTTGAAGCTCCTGTCCCTTTGCATTGAGGTTGACTCCTGCAATGGAGTTATGGGCGCGA
1535	ATCGCACCAGCGTGTATTAAAAGCATCCTAGGCTCTGTTTGTACAAGGAATGCCAACTTCTGCCTTGACAATCTCTCGTTGTCTGCTAAATATTTTGATACTAGATCTTTGACACCACTGCGGCTCCTCA
1536	TGAGGAGCCGCAGTGGTGTCAAAGATCTAGTATCAAAATATTTAGCAGACAACGAGAGATTGTCAAGGCAGAAGTTGGCATTCCTTGTACAAACAGAGCCTAGGATGCTTTTAATACACGCTGGTGCGAT
1537	TCGCGCCCATAACTCTGACAATCTCTCGTTGTCTGCTAAATATTTTGATACTAGATCTTTGACACAGGCTATGTCTTCCTCCATGTCTGACTGCAAGTGAGCCAGTCTCAGCCTTTGGTCGTAGAGCGCA
1538	TGCGCTCTACGACCAAAGGCTGAGACTGGCTCACTTGCAGTCAGACATGGAGGAAGACATAGCCTGTGTCAAAGATCTAGTATCAAAATATTTAGCAGACAACGAGAGATTGTCAGAGTTATGGGCGCGA
1539	ATCGCACCAGCGTGTAGGCTATGTCTTCCTCCATGTCTGACTGCAAGTGAGCCAGTCTCAGCCTTCGGAGTGTATGGTCAGCTGAGGTGGCAACCCACTGTGGGATGCGGTCTTACACTGCGGCTCCTCA
1540	TGAGGAGCCGCAGTGTAAGACCGCATCCCACAGTGGGTTGCCACCTCAGCTGACCATACACTCCGAAGGCTGAGACTGGCTCACTTGCAGTCAGACATGGAGGAAGACATAGCCTACACGCTGGTGCGAT
1541	TCGCGCCCATAACTCCGGAGTGTATGGTCAGCTGAGGTGGCAACCCACTGTGGGATGCGGTCTTATAAAACAAGTATAAATGATGAATGACAAATAACGATCAACAATTAAAGACTGGTCGTAGAGCGCA
1542	TGCGCTCTACGACCAGTCTTTAATTGTTGATCGTTATTTGTCATTCATCATTTATACTTGTTTTATAAGACCGCATCCCACAGTGGGTTGCCACCTCAGCTGACCATACACTCCGGAGTTATGGGCGCGA
1543	ATCGCACCAGCGTGTGCGCACCGGGGATCCTAGGCATTTTTGGTTGCGCAATTCAAGTATCCTTCTTAACATGGGACAAATAGTGACATTCTTTCAGGAAGTGCCTCATGTGATACACTGCGGCTCCTCA
1544	TGAGGAGCCGCAGTGTATCACATGAGGCACTTCCTGAAAGAATGTCACTATTTGTCCCATGTTAAGAAGGATACTTGAATTGCGCAACCAAAAATGCCTAGGATCCCCGGTGCGCACACGCTGGTGCGAT
1545	TCGCGCCCATAACTCTTAACATGGGACAAATAGTGACATTCTTTCAGGAAGTGCCTCATGTGATAGAGGAGGTAATGAACATTGTGCTCATTGCACTATCCATACTGGCAGTGCTTGGTCGTAGAGCGCA
1546	TGCGCTCTACGACCAAGCACTGCCAGTATGGATAGTGCAATGAGCACAATGTTCATTACCTCCTCTATCACATGAGGCACTTCCTGAAAGAATGTCACTATTTGTCCCATGTTAAGAGTTATGGGCGCGA
1547	ATCGCACCAGCGTGTGAGGAGGTAATGAACATTGTGCTCATTGCACTATCCATACTGGCAGTGCTGAAGGGTCTATACAATGTTGCAACATGCGGCCTGATTGGTTTAGTCACCTCACTGCGGCTCCTCA
1548	TGAGGAGCCGCAGTGAGGTGACTAAACCAATCAGGCCGCATGTTGCAACATTGTATAGACCCTTCAGCACTGCCAGTATGGATAGTGCAATGAGCACAATGTTCATTACCTCCTCACACGCTGGTGCGAT
1549	TCGCGCCCATAACTCGAAGGGTCTATACAATGTTGCAACATGCGGCCTGATTGGTTTAGTCACCTTCCTATTGTTATGTGGTAGGTCTTGCACAACAACTCTTTACAAAGGAGTTTGGTCGTAGAGCGCA
1550	TGCGCTCTACGACCAAACTCCTTTGTAAAGAGTTGTTGTGCAAGACCTACCACATAACAATAGGAAGGTGACTAAACCAATCAGGCCGCATGTTGCAACATTGTATAGACCCTTCGAGTTATGGGCGCGA
1551	ATCGCACCAGCGTGTTCCTATTGTTATGTGGTAGGTCTTGCACAACAACTCTTTACAAAGGAGTTTACGAACTTCAGACTCTGGAATTAAACATGGAGACACTCAATATGACTATCACTGCGGCTCCTCA
1552	TGAGGAGCCGCAGTGATAGTCATATTGAGTGTCTCCATGTTTAATTCCAGAGTCTGAAGTTCGTAAACTCCTTTGTAAAGAGTTGTTGTGCAAGACCTACCACATAACAATAGGAACACGCTGGTGCGAT
1553	TCGCGCCCATAACTCTACGAACTTCAGACTCTGGAATTAAACATGGAGACACTCAATATGACTATGCCTCTCTCTTGTACAAAGAACAACAGTCACCACTATATAAGGGTGGGTATGGTCGTAGAGCGCA
1554	TGCGCTCTACGACCATACCCACCCTTATATAGTGGTGACTGTTGTTCTTTGTACAAGAGAGAGGCATAGTCATATTGAGTGTCTCCATGTTTAATTCCAGAGTCTGAAGTTCGTAGAGTTATGGGCGCGA
1555	ATCGCACCAGCGTGTGCCTCTCTCTTGTACAAAGAACAACAGTCACCACTATATAAGGGTGGGTAATGAGACAGGACTAGAGTTGACCCTGACCAACACAAGCATCATCAATCACCACTGCGGCTCCTCA
1556	TGAGGAGCCGCAGTGGTGATTGATGATGCTTGTGTTGGTCAGGGTCAACTCTAGTCCTGTCTCATTACCCACCCTTATATAGTGGTGACTGTTGTTCTTTGTACAAGAGAGAGGCACACGCTGGTGCGAT
1557	TCGCGCCCATAACTCATGAGACAGGACTAGAGTTGACCCTGACCAACACAAGCATCATCAATCACAAGTTTTGCAATCTATCTGATGCTCACAAAAAGAACCTCTATGATCATGCTGGTCGTAGAGCGCA
1558	TGCGCTCTACGACCAGCATGATCATAGAGGTTCTTTTTGTGAGCATCAGATAGATTGCAAAACTTGTGATTGATGATGCTTGTGTTGGTCAGGGTCAACTCTAGTCCTGTCTCATGAGTTATGGGCGCGA
1559	ATCGCACCAGCGTGTAAGTTTTGCAATCTATCTGATGCTCACAAAAAGAACCTCTATGATCATGCTTTGATGAGCATAATCTCGACTTTTCACTTGTCCATTCCCAACTTCAACCCACTGCGGCTCCTCA
1560	TGAGGAGCCGCAGTGGGTTGAAGTTGGGAATGGACAAGTGAAAAGTCGAGATTATGCTCATCAAAGCATGATCATAGAGGTTCTTTTTGTGAGCATCAGATAGATTGCAAAACTTACACGCTGGTGCGAT
1561	TCGCGCCCATAACTCTTTGATGAGCATAATCTCGACTTTTCACTTGTCCATTCCCAACTTCAACCAATATGAGGCAATGAGCTGTGACTTCAATGGAGGGAAGATTAGTGTGCAGTGGTCGTAGAGCGCA
1562	TGCGCTCTACGACCACTGCACACTAATCTTCCCTCCATTGAAGTCACAGCTCATTGCCTCATATTGGTTGAAGTTGGGAATGGACAAGTGAAAAGTCGAGATTATGCTCATCAAAGAGTTATGGGCGCGA
1563	ATCGCACCAGCGTGTAATATGAGGCAATGAGCTGTGACTTCAATGGAGGGAAGATTAGTGTGCAGTATAACCTGAGTCACAGCTATGCTGGAGATGCAGCCAACCATTGTGGTACCACTGCGGCTCCTCA
1564	TGAGGAGCCGCAGTGGTACCACAATGGTTGGCTGCATCTCCAGCATAGCTGTGACTCAGGTTATACTGCACACTAATCTTCCCTCCATTGAAGTCACAGCTCATTGCCTCATATTACACGCTGGTGCGAT
1565	TCGCGCCCATAACTCTATAACCTGAGTCACAGCTATGCTGGAGATGCAGCCAACCATTGTGGTACAGTTGCAAATGGTGTTTTACAAACCTTCATGAGGATGGCTTGGGGTGGGATGGTCGTAGAGCGCA
1566	TGCGCTCTACGACCATCCCACCCCAAGCCATCCTCATGAAGGTTTGTAAAACACCATTTGCAACTGTACCACAATGGTTGGCTGCATCTCCAGCATAGCTGTGACTCAGGTTATAGAGTTATGGGCGCGA
1567	ATCGCACCAGCGTGTAGTTGCAAATGGTGTTTTACAAACCTTCATGAGGATGGCTTGGGGTGGGAGTTACATCGCCCTTGACTCAGGTCGTGGCAATTGGGACTGTATTATGACTCACTGCGGCTCCTCA
1568	TGAGGAGCCGCAGTGAGTCATAATACAGTCCCAATTGCCACGACCTGAGTCAAGGGCGATGTAACTCCCACCCCAAGCCATCCTCATGAAGGTTTGTAAAACACCATTTGCAACTACACGCTGGTGCGAT
1569	TCGCGCCCATAACTCGTTACATCGCCCTTGACTCAGGTCGTGGCAATTGGGACTGTATTATGACTAGTTATCAATACCTAATAATTCAGAATACGACCTGGGATGATCATTGCCATGGTCGTAGAGCGCA
1570	TGCGCTCTACGACCATGGCAATGATCATCCCAGGTCGTATTCTGAATTATTAGGTATTGATAACTAGTCATAATACAGTCCCAATTGCCACGACCTGAGTCAAGGGCGATGTAACGAGTTATGGGCGCGA
1571	ATCGCACCAGCGTGTAGTTATCAATACCTAATAATTCAGAATACGACCTGGGATGATCATTGCCAATTCTCAAGACCATCCCCCATCGGTTATCTTGGGCTCCTCTCACAAAGGACACTGCGGCTCCTCA
1572	TGAGGAGCCGCAGTGTCCTTTGTGAGAGGAGCCCAAGATAACCGATGGGGGATGGTCTTGAGAATTGGCAATGATCATCCCAGGTCGTATTCTGAATTATTAGGTATTGATAACTACACGCTGGTGCGAT
1573	TCGCGCCCATAACTCATTCTCAAGACCATCCCCCATCGGTTATCTTGGGCTCCTCTCACAAAGGACCAGAGATGTTTATATCAGTAGAAGACTGCTAGGCACATTCACATGGACATGGTCGTAGAGCGCA
1574	TGCGCTCTACGACCATGTCCATGTGAATGTGCCTAGCAGTCTTCTACTGATATAAACATCTCTGGTCCTTTGTGAGAGGAGCCCAAGATAACCGATGGGGGATGGTCTTGAGAATGAGTTATGGGCGCGA
1575	ATCGCACCAGCGTGTCCAGAGATGTTTATATCAGTAGAAGACTGCTAGGCACATTCACATGGACACTGTCAGATTCTGAAGGCAAGGACACACCAGGAGGGTACTGTCTGACCAGCACTGCGGCTCCTCA
1576	TGAGGAGCCGCAGTGCTGGTCAGACAGTACCCTCCTGGTGTGTCCTTGCCTTCAGAATCTGACAGTGTCCATGTGAATGTGCCTAGCAGTCTTCTACTGATATAAACATCTCTGGACACGCTGGTGCGAT
1577	TCGCGCCCATAACTCCTGTCAGATTCTGAAGGCAAGGACACACCAGGAGGGTACTGTCTGACCAGGTGGATGCTAATTGAAGCTGAACTGAAATGCTTTGGCAACACAGCTGTAGTGGTCGTAGAGCGCA
1578	TGCGCTCTACGACCACTACAGCTGTGTTGCCAAAGCATTTCAGTTCAGCTTCAATTAGCATCCACCTGGTCAGACAGTACCCTCCTGGTGTGTCCTTGCCTTCAGAATCTGACAGGAGTTATGGGCGCGA
1579	ATCGCACCAGCGTGTGTGGATGCTAATTGAAGCTGAACTGAAATGCTTTGGCAACACAGCTGTAGCAAAATGTAATGAGAAACATGATGAAGAATTCTGTGACATGCTAAGGCTGCACTGCGGCTCCTCA
1580	TGAGGAGCCGCAGTGCAGCCTTAGCATGTCACAGAATTCTTCATCATGTTTCTCATTACATTTTGCTACAGCTGTGTTGCCAAAGCATTTCAGTTCAGCTTCAATTAGCATCCACACACGCTGGTGCGAT
1581	TCGCGCCCATAACTCCAAAATGTAATGAGAAACATGATGAAGAATTCTGTGACATGCTAAGGCTGTTTGACTTCAATAAACAAGCTATTCAGAGGTTGAAAGCCGAAGCACAAATTGGTCGTAGAGCGCA
1582	TGCGCTCTACGACCAATTTGTGCTTCGGCTTTCAACCTCTGAATAGCTTGTTTATTGAAGTCAAACAGCCTTAGCATGTCACAGAATTCTTCATCATGTTTCTCATTACATTTTGGAGTTATGGGCGCGA
1583	ATCGCACCAGCGTGTTTTGACTTCAATAAACAAGCTATTCAGAGGTTGAAAGCCGAAGCACAAATGAGTATTCAGTTGATCAACAAAGCAGTGAATGCTTTGATAAATGACCAACCACTGCGGCTCCTCA
1584	TGAGGAGCCGCAGTGGTTGGTCATTTATCAAAGCATTCACTGCTTTGTTGATCAACTGAATACTCATTTGTGCTTCGGCTTTCAACCTCTGAATAGCTTGTTTATTGAAGTCAAAACACGCTGGTGCGAT
1585	TCGCGCCCATAACTCGAGTATTCAGTTGATCAACAAAGCAGTGAATGCTTTGATAAATGACCAACTAATAATGAAAAACCATCTACGGGACATCATGGGGATTCCATACTGCAATTGGTCGTAGAGCGCA
1586	TGCGCTCTACGACCAATTGCAGTATGGAATCCCCATGATGTCCCGTAGATGGTTTTTCATTATTAGTTGGTCATTTATCAAAGCATTCACTGCTTTGTTGATCAACTGAATACTCGAGTTATGGGCGCGA
1587	ATCGCACCAGCGTGTTAATAATGAAAAACCATCTACGGGACATCATGGGGATTCCATACTGCAATTACAGCAAGTACTGGTATCTCAACAACACAGCCACTGGGAAAACATCACTCACTGCGGCTCCTCA
1588	TGAGGAGCCGCAGTGAGTGATGTTTTCCCAGTGGCTGTGTTGTTGAGATACCAGTACTTGCTGTAATTGCAGTATGGAATCCCCATGATGTCCCGTAGATGGTTTTTCATTATTAACACGCTGGTGCGAT
1589	TCGCGCCCATAACTCTACAGCAAGTACTGGTATCTCAACAACACAGCCACTGGGAAAACATCACTGCCCAAATGTTGGCTTATATCAAATGGCTCATATTTGAACGAAACTCACTTGGTCGTAGAGCGCA
1590	TGCGCTCTACGACCAAGTGAGTTTCGTTCAAATATGAGCCATTTGATATAAGCCAACATTTGGGCAGTGATGTTTTCCCAGTGGCTGTGTTGTTGAGATACCAGTACTTGCTGTAGAGTTATGGGCGCGA
1591	ATCGCACCAGCGTGTGCCCAAATGTTGGCTTATATCAAATGGCTCATATTTGAACGAAACTCACTTCTCTGATGACATTGAACAGGAAGCTGACAATATGATCACTGAGATGTTACACTGCGGCTCCTCA
1592	TGAGGAGCCGCAGTGTAACATCTCAGTGATCATATTGTCAGCTTCCTGTTCAATGTCATCAGAGAAGTGAGTTTCGTTCAAATATGAGCCATTTGATATAAGCCAACATTTGGGCACACGCTGGTGCGAT
1593	TCGCGCCCATAACTCTCTCTGATGACATTGAACAGGAAGCTGACAATATGATCACTGAGATGTTACAAAAAGAATACATGGAGAGGCAGGGGAAGACACCATTAGGTCTGGTTGATGGTCGTAGAGCGCA
1594	TGCGCTCTACGACCATCAACCAGACCTAATGGTGTCTTCCCCTGCCTCTCCATGTATTCTTTTTGTAACATCTCAGTGATCATATTGTCAGCTTCCTGTTCAATGTCATCAGAGAGAGTTATGGGCGCGA
1595	ATCGCACCAGCGTGTCAAAAAGAATACATGGAGAGGCAGGGGAAGACACCATTAGGTCTGGTTGACCTCTTTGTGTTCAGCACAAGTTTCTATCTCATTAGCATCTTCCTTCACCCACTGCGGCTCCTCA
1596	TGAGGAGCCGCAGTGGGTGAAGGAAGATGCTAATGAGATAGAAACTTGTGCTGAACACAAAGAGGTCAACCAGACCTAATGGTGTCTTCCCCTGCCTCTCCATGTATTCTTTTTGACACGCTGGTGCGAT
1597	TCGCGCCCATAACTCCCTCTTTGTGTTCAGCACAAGTTTCTATCTCATTAGCATCTTCCTTCACCTAGTCAAAATACCAACTCACAGGCATATTGTGGGCAAATCATGTCCTAAATGGTCGTAGAGCGCA
1598	TGCGCTCTACGACCATTTAGGACATGATTTGCCCACAATATGCCTGTGAGTTGGTATTTTGACTAGGTGAAGGAAGATGCTAATGAGATAGAAACTTGTGCTGAACACAAAGAGGGAGTTATGGGCGCGA
1599	ATCGCACCAGCGTGTTAGTCAAAATACCAACTCACAGGCATATTGTGGGCAAATCATGTCCTAAACCCCATAGGTTGAATCACATGGGTATTTGCTCTTGTGGACTTTATAAACACACTGCGGCTCCTCA
1600	TGAGGAGCCGCAGTGTGTTTATAAAGTCCACAAGAGCAAATACCCATGTGATTCAACCTATGGGGTTTAGGACATGATTTGCCCACAATATGCCTGTGAGTTGGTATTTTGACTAACACGCTGGTGCGAT
1601	TCGCGCCCATAACTCCCCCATAGGTTGAATCACATGGGTATTTGCTCTTGTGGACTTTATAAACAACCCGGTGTGCCTGTAAGATGGAAGAGATGAGACCCTTGCCAGGGCCCCCTGGTCGTAGAGCGCA
1602	TGCGCTCTACGACCAGGGGGCCCTGGCAAGGGTCTCATCTCTTCCATCTTACAGGCACACCGGGTTGTTTATAAAGTCCACAAGAGCAAATACCCATGTGATTCAACCTATGGGGGAGTTATGGGCGCGA
1603	ATCGCACCAGCGTGTACCCGGTGTGCCTGTAAGATGGAAGAGATGAGACCCTTGCCAGGGCCCCCGTGACCCACCGCCTATTGGCGGTGGGTCACGGGGGCGTCCATTTACAGGACACTGCGGCTCCTCA
1604	TGAGGAGCCGCAGTGTCCTGTAAATGGACGCCCCCGTGACCCACCGCCAATAGGCGGTGGGTCACGGGGGCCCTGGCAAGGGTCTCATCTCTTCCATCTTACAGGCACACCGGGTACACGCTGGTGCGAT
1605	TCGCGCCCATAACTCGTGACCCACCGCCTATTGGCGGTGGGTCACGGGGGCGTCCATTTACAGGACGACTCTGGGTGTCGATGTTCTAAACACCATGTCTCTAGGTAGAACCGCTTGGTCGTAGAGCGCA
1606	TGCGCTCTACGACCAAGCGGTTCTACCTAGAGACATGGTGTTTAGAACATCGACACCCAGAGTCGTCCTGTAAATGGACGCCCCCGTGACCCACCGCCAATAGGCGGTGGGTCACGAGTTATGGGCGCGA
1607	ATCGCACCAGCGTGTCGACTCTGGGTGTCGATGTTCTAAACACCATGTCTCTAGGTAGAACCGCTCTCAAGACCAATGTGTTCAATCCTCCTGACACTGCTGCGTCAAACATAATCACTGCGGCTCCTCA
1608	TGAGGAGCCGCAGTGATTATGTTTGACGCAGCAGTGTCAGGAGGATTGAACACATTGGTCTTGAGAGCGGTTCTACCTAGAGACATGGTGTTTAGAACATCGACACCCAGAGTCGACACGCTGGTGCGAT
1609	TCGCGCCCATAACTCCTCAAGACCAATGTGTTCAATCCTCCTGACACTGCTGCGTCAAACATAATGCAGTCCATCAAAGCACAGTGAGGTGTTATCTCCTCCTTGCCGCCTCTTTTGGTCGTAGAGCGCA
1610	TGCGCTCTACGACCAAAAGAGGCGGCAAGGAGGAGATAACACCTCACTGTGCTTTGATGGACTGCATTATGTTTGACGCAGCAGTGTCAGGAGGATTGAACACATTGGTCTTGAGGAGTTATGGGCGCGA
1611	ATCGCACCAGCGTGTGCAGTCCATCAAAGCACAGTGAGGTGTTATCTCCTCCTTGCCGCCTCTTTTCTTCTTTTCAACAACAACACCTGTGTGCATATGGCATAAGTCCTTATATCACTGCGGCTCCTCA
1612	TGAGGAGCCGCAGTGATATAAGGACTTATGCCATATGCACACAGGTGTTGTTGTTGAAAAGAAGAAAAGAGGCGGCAAGGAGGAGATAACACCTCACTGTGCTTTGATGGACTGCACACGCTGGTGCGAT
1613	TCGCGCCCATAACTCTCTTCTTTTCAACAACAACACCTGTGTGCATATGGCATAAGTCCTTATATTGATCCCAGACTGCGTTTTCATACTTCCTGGAATCAGTTTTACTGAGGGCTGGTCGTAGAGCGCA
1614	TGCGCTCTACGACCAGCCCTCAGTAAAACTGATTCCAGGAAGTATGAAAACGCAGTCTGGGATCAATATAAGGACTTATGCCATATGCACACAGGTGTTGTTGTTGAAAAGAAGAGAGTTATGGGCGCGA
1615	ATCGCACCAGCGTGTTGATCCCAGACTGCGTTTTCATACTTCCTGGAATCAGTTTTACTGAGGGCGATGTCAATTAGTTTGATATCCTTTCTTCCCTGTGATTCAAGGAGTTTCTCACTGCGGCTCCTCA
1616	TGAGGAGCCGCAGTGAGAAACTCCTTGAATCACAGGGAAGAAAGGATATCAAACTAATTGACATCGCCCTCAGTAAAACTGATTCCAGGAAGTATGAAAACGCAGTCTGGGATCAACACGCTGGTGCGAT
1617	TCGCGCCCATAACTCGATGTCAATTAGTTTGATATCCTTTCTTCCCTGTGATTCAAGGAGTTTCTTTATGTCATCAGATCCCTGACAGGTGATGACCATGTTCCGGGGAAGTGCCTGGTCGTAGAGCGCA
1618	TGCGCTCTACGACCAGGCACTTCCCCGGAACATGGTCATCACCTGTCAGGGATCTGATGACATAAAGAAACTCCTTGAATCACAGGGAAGAAAGGATATCAAACTAATTGACATCGAGTTATGGGCGCGA
1619	ATCGCACCAGCGTGTTTATGTCATCAGATCCCTGACAGGTGATGACCATGTTCCGGGGAAGTGCCTCTATGACAGCACTGGTCAAGCCTGGTTGTGCGGCGAAGAGGTCTGTGACCACTGCGGCTCCTCA
1620	TGAGGAGCCGCAGTGGTCACAGACCTCTTCGCCGCACAACCAGGCTTGACCAGTGCTGTCATAGAGGCACTTCCCCGGAACATGGTCATCACCTGTCAGGGATCTGATGACATAAACACGCTGGTGCGAT
1621	TCGCGCCCATAACTCTCTATGACAGCACTGGTCAAGCCTGGTTGTGCGGCGAAGAGGTCTGTGACATCAATTCCATGTGAATATTTAGCATCTTGCTTGAACTGCTTTAAATCAGTGGTCGTAGAGCGCA
1622	TGCGCTCTACGACCACTGATTTAAAGCAGTTCAAGCAAGATGCTAAATATTCACATGGAATTGATGTCACAGACCTCTTCGCCGCACAACCAGGCTTGACCAGTGCTGTCATAGAGAGTTATGGGCGCGA
1623	ATCGCACCAGCGTGTATCAATTCCATGTGAATATTTAGCATCTTGCTTGAACTGCTTTAAATCAGTAGGTTCACGGAAGAAGTGAATGTAGCAACCTGAACTTGGCTGATAGAGACACTGCGGCTCCTCA
1624	TGAGGAGCCGCAGTGTCTCTATCAGCCAAGTTCAGGTTGCTACATTCACTTCTTCCGTGAACCTACTGATTTAAAGCAGTTCAAGCAAGATGCTAAATATTCACATGGAATTGATACACGCTGGTGCGAT
1625	TCGCGCCCATAACTCTAGGTTCACGGAAGAAGTGAATGTAGCAACCTGAACTTGGCTGATAGAGAGCAATCTCCACTGGGTCTTCAGGTCTTCCCTCAATGTCCATCCAGGTTTTTGGTCGTAGAGCGCA
1626	TGCGCTCTACGACCAAAAACCTGGATGGACATTGAGGGAAGACCTGAAGACCCAGTGGAGATTGCTCTCTATCAGCCAAGTTCAGGTTGCTACATTCACTTCTTCCGTGAACCTAGAGTTATGGGCGCGA
1627	ATCGCACCAGCGTGTGCAATCTCCACTGGGTCTTCAGGTCTTCCCTCAATGTCCATCCAGGTTTTAGCATTGGGATCAAGCTGCAGCATTGCATCTTTGAGGGTCATAAGCTGAGCACTGCGGCTCCTCA
1628	TGAGGAGCCGCAGTGCTCAGCTTATGACCCTCAAAGATGCAATGCTGCAGCTTGATCCCAATGCTAAAACCTGGATGGACATTGAGGGAAGACCTGAAGACCCAGTGGAGATTGCACACGCTGGTGCGAT
1629	TCGCGCCCATAACTCAGCATTGGGATCAAGCTGCAGCATTGCATCTTTGAGGGTCATAAGCTGAGAATAAGTGAGCCCAGCGGCAAAGCCTGCTGACTGCAGGGATTTGTTAGAATGGTCGTAGAGCGCA
1630	TGCGCTCTACGACCATTCTAACAAATCCCTGCAGTCAGCAGGCTTTGCCGCTGGGCTCACTTATTCTCAGCTTATGACCCTCAAAGATGCAATGCTGCAGCTTGATCCCAATGCTGAGTTATGGGCGCGA
1631	ATCGCACCAGCGTGTAATAAGTGAGCCCAGCGGCAAAGCCTGCTGACTGCAGGGATTTGTTAGAATTGTTGCTCCCAGCCTTCTGTGGCTTCCCATCTGATTCCAGATCAACGACCACTGCGGCTCCTCA
1632	TGAGGAGCCGCAGTGGTCGTTGATCTGGAATCAGATGGGAAGCCACAGAAGGCTGGGAGCAACAATTCTAACAAATCCCTGCAGTCAGCAGGCTTTGCCGCTGGGCTCACTTATTACACGCTGGTGCGAT
1633	TCGCGCCCATAACTCTTGTTGCTCCCAGCCTTCTGTGGCTTCCCATCTGATTCCAGATCAACGACAGTGTTTTCCCAGGCCCTTCCTGTAATTGAAGTTCTTGATGCAATATATGTGGTCGTAGAGCGCA
1634	TGCGCTCTACGACCACATATATTGCATCAAGAACTTCAATTACAGGAAGGGCCTGGGAAAACACTGTCGTTGATCTGGAATCAGATGGGAAGCCACAGAAGGCTGGGAGCAACAAGAGTTATGGGCGCGA
1635	ATCGCACCAGCGTGTAGTGTTTTCCCAGGCCCTTCCTGTAATTGAAGTTCTTGATGCAATATATGGCCATCCATCTCCTGACAGACAAATCTTGTAAAGTATGTTCTCATAAGGACACTGCGGCTCCTCA
1636	TGAGGAGCCGCAGTGTCCTTATGAGAACATACTTTACAAGATTTGTCTGTCAGGAGATGGATGGCCATATATTGCATCAAGAACTTCAATTACAGGAAGGGCCTGGGAAAACACTACACGCTGGTGCGAT
1637	TCGCGCCCATAACTCGCCATCCATCTCCTGACAGACAAATCTTGTAAAGTATGTTCTCATAAGGATTCCTTTCACCAGGGGTGTCTGAGATGAACATCCCAAGAGTCTTTTTTACTGGTCGTAGAGCGCA
1638	TGCGCTCTACGACCAGTAAAAAAGACTCTTGGGATGTTCATCTCAGACACCCCTGGTGAAAGGAATCCTTATGAGAACATACTTTACAAGATTTGTCTGTCAGGAGATGGATGGCGAGTTATGGGCGCGA
1639	ATCGCACCAGCGTGTTTCCTTTCACCAGGGGTGTCTGAGATGAACATCCCAAGAGTCTTTTTTACCTTTAGGATAGACTTGAGGATGCCATCCATTGTCTGAGGTGACACCTTGACACTGCGGCTCCTCA
1640	TGAGGAGCCGCAGTGTCAAGGTGTCACCTCAGACAATGGATGGCATCCTCAAGTCTATCCTAAAGGTAAAAAAGACTCTTGGGATGTTCATCTCAGACACCCCTGGTGAAAGGAAACACGCTGGTGCGAT
1641	TCGCGCCCATAACTCCTTTAGGATAGACTTGAGGATGCCATCCATTGTCTGAGGTGACACCTTGATTGTCTCCAACATGTTACCACCATCCAGCATGCAAGCTCCTGCCTTCACATGGTCGTAGAGCGCA
1642	TGCGCTCTACGACCATGTGAAGGCAGGAGCTTGCATGCTGGATGGTGGTAACATGTTGGAGACAATCAAGGTGTCACCTCAGACAATGGATGGCATCCTCAAGTCTATCCTAAAGGAGTTATGGGCGCGA
1643	ATCGCACCAGCGTGTTTGTCTCCAACATGTTACCACCATCCAGCATGCAAGCTCCTGCCTTCACAGCTGCACCCAGACTGAAGTTGTAACCTGAGATATTTAGGGAACTTTTTTTCACTGCGGCTCCTCA
1644	TGAGGAGCCGCAGTGAAAAAAAGTTCCCTAAATATCTCAGGTTACAACTTCAGTCTGGGTGCAGCTGTGAAGGCAGGAGCTTGCATGCTGGATGGTGGTAACATGTTGGAGACAAACACGCTGGTGCGAT
1645	TCGCGCCCATAACTCGCTGCACCCAGACTGAAGTTGTAACCTGAGATATTTAGGGAACTTTTTTTGGTATCAATCATGTTTAAGATGGGGTGACTCTGAGTCAACCTATCTAAGTTGGTCGTAGAGCGCA
1646	TGCGCTCTACGACCAACTTAGATAGGTTGACTCAGAGTCACCCCATCTTAAACATGATTGATACCAAAAAAAGTTCCCTAAATATCTCAGGTTACAACTTCAGTCTGGGTGCAGCGAGTTATGGGCGCGA
1647	ATCGCACCAGCGTGTGGTATCAATCATGTTTAAGATGGGGTGACTCTGAGTCAACCTATCTAAGTCTGAGGCATTAGGGTACTTTGCTGTATAAATCAGGCCCAGATCTGTCAGTCACTGCGGCTCCTCA
1648	TGAGGAGCCGCAGTGACTGACAGATCTGGGCCTGATTTATACAGCAAAGTACCCTAATGCCTCAGACTTAGATAGGTTGACTCAGAGTCACCCCATCTTAAACATGATTGATACCACACGCTGGTGCGAT
1649	TCGCGCCCATAACTCCTGAGGCATTAGGGTACTTTGCTGTATAAATCAGGCCCAGATCTGTCAGTGCCTGCACCACATCATTCAGGTCAACCTGTCCTTGTTTTGTTAAACATGCTGGTCGTAGAGCGCA
1650	TGCGCTCTACGACCAGCATGTTTAACAAAACAAGGACAGGTTGACCTGAATGATGTGGTGCAGGCACTGACAGATCTGGGCCTGATTTATACAGCAAAGTACCCTAATGCCTCAGGAGTTATGGGCGCGA
1651	ATCGCACCAGCGTGTGCCTGCACCACATCATTCAGGTCAACCTGTCCTTGTTTTGTTAAACATGCCAATGTCAGACTTGGCATAGTGCCGAACTGATTGTTAAGTAGGTCTGCATCACTGCGGCTCCTCA
1652	TGAGGAGCCGCAGTGATGCAGACCTACTTAACAATCAGTTCGGCACTATGCCAAGTCTGACATTGGCATGTTTAACAAAACAAGGACAGGTTGACCTGAATGATGTGGTGCAGGCACACGCTGGTGCGAT
1653	TCGCGCCCATAACTCCAATGTCAGACTTGGCATAGTGCCGAACTGATTGTTAAGTAGGTCTGCATTTTTTACATCCCAGACTCTTACCACTCCATCTCTCCCAGTACGAGTCCCTTGGTCGTAGAGCGCA
1654	TGCGCTCTACGACCAAGGGACTCGTACTGGGAGAGATGGAGTGGTAAGAGTCTGGGATGTAAAAAATGCAGACCTACTTAACAATCAGTTCGGCACTATGCCAAGTCTGACATTGGAGTTATGGGCGCGA
1655	ATCGCACCAGCGTGTTTTTTACATCCCAGACTCTTACCACTCCATCTCTCCCAGTACGAGTCCCTTGAATGCCACCACTCATTCCTATCATATTCAGGAGAGCCCGTCTTTGGTCCACTGCGGCTCCTCA
1656	TGAGGAGCCGCAGTGGACCAAAGACGGGCTCTCCTGAATATGATAGGAATGAGTGGTGGCATTCAAGGGACTCGTACTGGGAGAGATGGAGTGGTAAGAGTCTGGGATGTAAAAAACACGCTGGTGCGAT
1657	TCGCGCCCATAACTCTGAATGCCACCACTCATTCCTATCATATTCAGGAGAGCCCGTCTTTGGTCTAGTTGCTGTGAGCTCAAGTTGCCCATATAGACACCTGCGCTCAATGGCCTGGTCGTAGAGCGCA
1658	TGCGCTCTACGACCAGGCCATTGAGCGCAGGTGTCTATATGGGCAACTTGAGCTCACAGCAACTAGACCAAAGACGGGCTCTCCTGAATATGATAGGAATGAGTGGTGGCATTCAGAGTTATGGGCGCGA
1659	ATCGCACCAGCGTGTTAGTTGCTGTGAGCTCAAGTTGCCCATATAGACACCTGCGCTCAATGGCCTTTCTGTCCTGATCACTTTTGATTTCAGCTTCTCCAGGTCAGCAGCCAAACACTGCGGCTCCTCA
1660	TGAGGAGCCGCAGTGTTTGGCTGCTGACCTGGAGAAGCTGAAATCAAAAGTGATCAGGACAGAAAGGCCATTGAGCGCAGGTGTCTATATGGGCAACTTGAGCTCACAGCAACTAACACGCTGGTGCGAT
1661	TCGCGCCCATAACTCTTTCTGTCCTGATCACTTTTGATTTCAGCTTCTCCAGGTCAGCAGCCAAAACCAACAGATCATCTGAGGTTAGAGTTCCTACTCTCAGCACACTTTTCTGTGGTCGTAGAGCGCA
1662	TGCGCTCTACGACCACAGAAAAGTGTGCTGAGAGTAGGAACTCTAACCTCAGATGATCTGTTGGTTTTGGCTGCTGACCTGGAGAAGCTGAAATCAAAAGTGATCAGGACAGAAAGAGTTATGGGCGCGA
1663	ATCGCACCAGCGTGTACCAACAGATCATCTGAGGTTAGAGTTCCTACTCTCAGCACACTTTTCTGTTGGGTAGATTTCAGCTCAACAAGGTTGTTGACTGCTTGATTTAGATCCCCACTGCGGCTCCTCA
1664	TGAGGAGCCGCAGTGGGGATCTAAATCAAGCAGTCAACAACCTTGTTGAGCTGAAATCTACCCAACAGAAAAGTGTGCTGAGAGTAGGAACTCTAACCTCAGATGATCTGTTGGTACACGCTGGTGCGAT
1665	TCGCGCCCATAACTCTTGGGTAGATTTCAGCTCAACAAGGTTGTTGACTGCTTGATTTAGATCCCTCAGCCGTTTCAGGTCATTGTCATCCCTTCTCTGTTTGCGCATCAACCGTTGGTCGTAGAGCGCA
1666	TGCGCTCTACGACCAACGGTTGATGCGCAAACAGAGAAGGGATGACAATGACCTGAAACGGCTGAGGGATCTAAATCAAGCAGTCAACAACCTTGTTGAGCTGAAATCTACCCAAGAGTTATGGGCGCGA
1667	ATCGCACCAGCGTGTTCAGCCGTTTCAGGTCATTGTCATCCCTTCTCTGTTTGCGCATCAACCGTTGGACATTGCTGACCTCAGAGAAATCAAGTCCATGCAAAAGGGCTTGGGCCACTGCGGCTCCTCA
1668	TGAGGAGCCGCAGTGGCCCAAGCCCTTTTGCATGGACTTGATTTCTCTGAGGTCAGCAATGTCCAACGGTTGATGCGCAAACAGAGAAGGGATGACAATGACCTGAAACGGCTGAACACGCTGGTGCGAT
1669	TCGCGCCCATAACTCTGGACATTGCTGACCTCAGAGAAATCAAGTCCATGCAAAAGGGCTTGGGCATCTTTCACTACCTGTAGTTTGATATTGGAACAATAACCGGACAGCTCCCTGGTCGTAGAGCGCA
1670	TGCGCTCTACGACCAGGGAGCTGTCCGGTTATTGTTCCAATATCAAACTACAGGTAGTGAAAGATGCCCAAGCCCTTTTGCATGGACTTGATTTCTCTGAGGTCAGCAATGTCCAGAGTTATGGGCGCGA
1671	ATCGCACCAGCGTGTATCTTTCACTACCTGTAGTTTGATATTGGAACAATAACCGGACAGCTCCCTCCTCAGGGATTGTGTCCACAAGAAGGACTTTACCTCCTTTGAAGCACTCCACTGCGGCTCCTCA
1672	TGAGGAGCCGCAGTGGAGTGCTTCAAAGGAGGTAAAGTCCTTCTTGTGGACACAATCCCTGAGGAGGGAGCTGTCCGGTTATTGTTCCAATATCAAACTACAGGTAGTGAAAGATACACGCTGGTGCGAT
1673	TCGCGCCCATAACTCTCCTCAGGGATTGTGTCCACAAGAAGGACTTTACCTCCTTTGAAGCACTCATTGCCAGGTTGTCGTGTTGTATGTAGACAGCGGAGAGCTGAAACTGTCTTGGTCGTAGAGCGCA
1674	TGCGCTCTACGACCAAGACAGTTTCAGCTCTCCGCTGTCTACATACAACACGACAACCTGGCAATGAGTGCTTCAAAGGAGGTAAAGTCCTTCTTGTGGACACAATCCCTGAGGAGAGTTATGGGCGCGA
1675	ATCGCACCAGCGTGTATTGCCAGGTTGTCGTGTTGTATGTAGACAGCGGAGAGCTGAAACTGTCTGCTAAAATGACAAGAGCAAAGCGCAATCCAATAGCCTAGGATCCACTGTGCACTGCGGCTCCTCA
1676	TGAGGAGCCGCAGTGCACAGTGGATCCTAGGCTATTGGATTGCGCTTTGCTCTTGTCATTTTAGCAGACAGTTTCAGCTCTCCGCTGTCTACATACAACACGACAACCTGGCAATACACGCTGGTGCGAT
1677	ATCGCACCAGCGTGTCAGGGGATCCTAGGCAATTTGGTTGTTCTTTTTGAGGGCTTTTGTGTCAAACTCCACCAGATGGGGAACAAGCAAGCCAAAGTCCCAGAAGTAAGGGACACACTGCGGCTCCTCA
1678	TGAGGAGCCGCAGTGTGTCCCTTACTTCTGGGACTTTGGCTTGCTTGTTCCCCATCTGGTGGAGTTTGACACAAAAGCCCTCAAAAAGAACAACCAAATTGCCTAGGATCCCCTGACACGCTGGTGCGAT
1679	TCGCGCCCATAACTCACTCCACCAGATGGGGAACAAGCAAGCCAAAGTCCCAGAAGTAAGGGACAGCCCGAGAGCCAGTCTGATCCCAGATGCCACACACCTAGGGCCACAGTTCTGGTCGTAGAGCGCA
1680	TGCGCTCTACGACCAGAACTGTGGCCCTAGGTGTGTGGCATCTGGGATCAGACTGGCTCTCGGGCTGTCCCTTACTTCTGGGACTTTGGCTTGCTTGTTCCCCATCTGGTGGAGTGAGTTATGGGCGCGA
1681	ATCGCACCAGCGTGTGCCCGAGAGCCAGTCTGATCCCAGATGCCACACACCTAGGGCCACAGTTCTGTAAGAGCTGTTGGTTCGAAAACAAAGGCCTGGTCGAGTGCAACAATCACACTGCGGCTCCTCA
1682	TGAGGAGCCGCAGTGTGATTGTTGCACTCGACCAGGCCTTTGTTTTCGAACCAACAGCTCTTACAGAACTGTGGCCCTAGGTGTGTGGCATCTGGGATCAGACTGGCTCTCGGGCACACGCTGGTGCGAT
1683	TCGCGCCCATAACTCTGTAAGAGCTGTTGGTTCGAAAACAAAGGCCTGGTCGAGTGCAACAATCACTATCTATGCCTCAACTGCCTTACTCTACTTCTAAGTGTTAGCAGTAGGTTGGTCGTAGAGCGCA
1684	TGCGCTCTACGACCAACCTACTGCTAACACTTAGAAGTAGAGTAAGGCAGTTGAGGCATAGATAGTGATTGTTGCACTCGACCAGGCCTTTGTTTTCGAACCAACAGCTCTTACAGAGTTATGGGCGCGA
1685	ATCGCACCAGCGTGTCTATCTATGCCTCAACTGCCTTACTCTACTTCTAAGTGTTAGCAGTAGGTGTCCCATCTGCAAGATGCCCCTCCCCACAAAACTGAGACCATCAGCCACCCACTGCGGCTCCTCA
1686	TGAGGAGCCGCAGTGGGTGGCTGATGGTCTCAGTTTTGTGGGGAGGGGCATCTTGCAGATGGGACACCTACTGCTAACACTTAGAAGTAGAGTAAGGCAGTTGAGGCATAGATAGACACGCTGGTGCGAT
1687	TCGCGCCCATAACTCGTCCCATCTGCAAGATGCCCCTCCCCACAAAACTGAGACCATCAGCCACCCCAACTGCACCCCCAGCCGGAGCAGGAGATGGCACCAGACCCCCACCCTATGGTCGTAGAGCGCA
1688	TGCGCTCTACGACCATAGGGTGGGGGTCTGGTGCCATCTCCTGCTCCGGCTGGGGGTGCAGTTGGGGTGGCTGATGGTCTCAGTTTTGTGGGGAGGGGCATCTTGCAGATGGGACGAGTTATGGGCGCGA
1689	TCGCGCCCATAACTCTTCTGAAAAACTACTCAATGTCCTCAACGTGCCTGTCCTCCTCAGTCAACTCCTCACATGTCCTGCCTTTCAGCCTTAATCTACCACCACTTGATTGCACTGGTCGTAGAGCGCA
1690	TGCGCTCTACGACCAGTGCAATCAAGTGGTGGTAGATTAAGGCTGAAAGGCAGGACATGTGAGGAGTTGACTGAGGAGGACAGGCACGTTGAGGACATTGAGTAGTTTTTCAGAAGAGTTATGGGCGCGA
1691	ATCGCACCAGCGTGTTCCTCACATGTCCTGCCTTTCAGCCTTAATCTACCACCACTTGATTGCACCATCACCCTTCTCTTTGATTTACTATAGCAGAGAGCATAACCTTTGAATTCACTGCGGCTCCTCA
1692	TGAGGAGCCGCAGTGAATTCAAAGGTTATGCTCTCTGCTATAGTAAATCAAAGAGAAGGGTGATGGTGCAATCAAGTGGTGGTAGATTAAGGCTGAAAGGCAGGACATGTGAGGAACACGCTGGTGCGAT
1693	TCGCGCCCATAACTCCATCACCCTTCTCTTTGATTTACTATAGCAGAGAGCATAACCTTTGAATTCCACCCAATTGTCCACTGCCTCAAGAACTGCACTCAGGACCTTCGCATTATGGTCGTAGAGCGCA
1694	TGCGCTCTACGACCATAATGCGAAGGTCCTGAGTGCAGTTCTTGAGGCAGTGGACAATTGGGTGGAATTCAAAGGTTATGCTCTCTGCTATAGTAAATCAAAGAGAAGGGTGATGGAGTTATGGGCGCGA
1695	ATCGCACCAGCGTGTCCACCCAATTGTCCACTGCCTCAAGAACTGCACTCAGGACCTTCGCATTATCTGGTGCTGCAGCCTTCAATGTGGAGACAATGTCCACCCCTGACCACTGCACTGCGGCTCCTCA
1696	TGAGGAGCCGCAGTGCAGTGGTCAGGGGTGGACATTGTCTCCACATTGAAGGCTGCAGCACCAGATAATGCGAAGGTCCTGAGTGCAGTTCTTGAGGCAGTGGACAATTGGGTGGACACGCTGGTGCGAT
1697	TCGCGCCCATAACTCTCTGGTGCTGCAGCCTTCAATGTGGAGACAATGTCCACCCCTGACCACTGCATTCTCAACCCCAGCCTATCCATGATCATATCACTTAATGCCTTAATTATGGTCGTAGAGCGCA
1698	TGCGCTCTACGACCATAATTAAGGCATTAAGTGATATGATCATGGATAGGCTGGGGTTGAGAATGCAGTGGTCAGGGGTGGACATTGTCTCCACATTGAAGGCTGCAGCACCAGAGAGTTATGGGCGCGA
1699	ATCGCACCAGCGTGTCATTCTCAACCCCAGCCTATCCATGATCATATCACTTAATGCCTTAATTAGCAGATCAGATGAGGTGTCCCCAACTTCTCTCACAAACATCTCAAGATCCCACTGCGGCTCCTCA
1700	TGAGGAGCCGCAGTGGGATCTTGAGATGTTTGTGAGAGAAGTTGGGGACACCTCATCTGATCTGCTAATTAAGGCATTAAGTGATATGATCATGGATAGGCTGGGGTTGAGAATGACACGCTGGTGCGAT
1701	TCGCGCCCATAACTCGCAGATCAGATGAGGTGTCCCCAACTTCTCTCACAAACATCTCAAGATCCTGGTCCTGTATAACAGGTGTGAAAGATGCCAATTTCCTCTCACATTCCCATGGTCGTAGAGCGCA
1702	TGCGCTCTACGACCATGGGAATGTGAGAGGAAATTGGCATCTTTCACACCTGTTATACAGGACCAGGATCTTGAGATGTTTGTGAGAGAAGTTGGGGACACCTCATCTGATCTGCGAGTTATGGGCGCGA
1703	ATCGCACCAGCGTGTTGGTCCTGTATAACAGGTGTGAAAGATGCCAATTTCCTCTCACATTCCCACAGGCTTCCTCTATGCACAACCAAAGGGACTGGTTCAGTACAAGGGCCCACACTGCGGCTCCTCA
1704	TGAGGAGCCGCAGTGTGGGCCCTTGTACTGAACCAGTCCCTTTGGTTGTGCATAGAGGAAGCCTGTGGGAATGTGAGAGGAAATTGGCATCTTTCACACCTGTTATACAGGACCAACACGCTGGTGCGAT
1705	TCGCGCCCATAACTCCAGGCTTCCTCTATGCACAACCAAAGGGACTGGTTCAGTACAAGGGCCCACTAATACAAAGTCGTACTCTGTAAACTGTAACTTTTCCAAATCAACAACATGGTCGTAGAGCGCA
1706	TGCGCTCTACGACCATGTTGTTGATTTGGAAAAGTTACAGTTTACAGAGTACGACTTTGTATTAGTGGGCCCTTGTACTGAACCAGTCCCTTTGGTTGTGCATAGAGGAAGCCTGGAGTTATGGGCGCGA
1707	ATCGCACCAGCGTGTCTAATACAAAGTCGTACTCTGTAAACTGTAACTTTTCCAAATCAACAACAACCTCAACAGGAGTTACATGCCCTAGTTGATTTGTATCAACCAAAAACTCCACTGCGGCTCCTCA
1708	TGAGGAGCCGCAGTGGAGTTTTTGGTTGATACAAATCAACTAGGGCATGTAACTCCTGTTGAGGTTGTTGTTGATTTGGAAAAGTTACAGTTTACAGAGTACGACTTTGTATTAGACACGCTGGTGCGAT
1709	TCGCGCCCATAACTCACCTCAACAGGAGTTACATGCCCTAGTTGATTTGTATCAACCAAAAACTCGTTGATGACCTCAGTGTCAACATACCATGCTGATTTGCCCTTAAAGGTAGTGGTCGTAGAGCGCA
1710	TGCGCTCTACGACCACTACCTTTAAGGGCAAATCAGCATGGTATGTTGACACTGAGGTCATCAACGAGTTTTTGGTTGATACAAATCAACTAGGGCATGTAACTCCTGTTGAGGTGAGTTATGGGCGCGA
1711	ATCGCACCAGCGTGTGTTGATGACCTCAGTGTCAACATACCATGCTGATTTGCCCTTAAAGGTAGGTCCTGACAAAACCAGCCTCCAGCAGTCTGACAAAACACATGGATTCACTCACTGCGGCTCCTCA
1712	TGAGGAGCCGCAGTGAGTGAATCCATGTGTTTTGTCAGACTGCTGGAGGCTGGTTTTGTCAGGACCTACCTTTAAGGGCAAATCAGCATGGTATGTTGACACTGAGGTCATCAACACACGCTGGTGCGAT
1713	TCGCGCCCATAACTCGTCCTGACAAAACCAGCCTCCAGCAGTCTGACAAAACACATGGATTCACTGCACCAGAGTACATGGCGGTCACATCATGCACCAAGTACTTGGCCTGTTGTGGTCGTAGAGCGCA
1714	TGCGCTCTACGACCACAACAGGCCAAGTACTTGGTGCATGATGTGACCGCCATGTACTCTGGTGCAGTGAATCCATGTGTTTTGTCAGACTGCTGGAGGCTGGTTTTGTCAGGACGAGTTATGGGCGCGA
1715	ATCGCACCAGCGTGTGCACCAGAGTACATGGCGGTCACATCATGCACCAAGTACTTGGCCTGTTGACTCATTGAACCAATGTAGTCAAGGTGAATGGCAAAGCTCTCCTTAAAACCACTGCGGCTCCTCA
1716	TGAGGAGCCGCAGTGGTTTTAAGGAGAGCTTTGCCATTCACCTTGACTACATTGGTTCAATGAGTCAACAGGCCAAGTACTTGGTGCATGATGTGACCGCCATGTACTCTGGTGCACACGCTGGTGCGAT
1717	TCGCGCCCATAACTCACTCATTGAACCAATGTAGTCAAGGTGAATGGCAAAGCTCTCCTTAAAACTAGCATCTTGACTTTTAATGCGGAATCTTACTGTCTGGCTTAGTTTTGCATGGTCGTAGAGCGCA
1718	TGCGCTCTACGACCATGCAAAACTAAGCCAGACAGTAAGATTCCGCATTAAAAGTCAAGATGCTAGTTTTAAGGAGAGCTTTGCCATTCACCTTGACTACATTGGTTCAATGAGTGAGTTATGGGCGCGA
1719	ATCGCACCAGCGTGTTAGCATCTTGACTTTTAATGCGGAATCTTACTGTCTGGCTTAGTTTTGCAGACCCCGAAGGTAGTGATGCAACAGCATCGAAGAAATCCTCCAGTGAATCCACTGCGGCTCCTCA
1720	TGAGGAGCCGCAGTGGATTCACTGGAGGATTTCTTCGATGCTGTTGCATCACTACCTTCGGGGTCTGCAAAACTAAGCCAGACAGTAAGATTCCGCATTAAAAGTCAAGATGCTAACACGCTGGTGCGAT
1721	TCGCGCCCATAACTCGACCCCGAAGGTAGTGATGCAACAGCATCGAAGAAATCCTCCAGTGAATCAAACTTAGAGTTAACTAGACCTGATGCAATCAGTTGATTTTGGTTGAACCTGGTCGTAGAGCGCA
1722	TGCGCTCTACGACCAGGTTCAACCAAAATCAACTGATTGCATCAGGTCTAGTTAACTCTAAGTTTGATTCACTGGAGGATTTCTTCGATGCTGTTGCATCACTACCTTCGGGGTCGAGTTATGGGCGCGA
1723	ATCGCACCAGCGTGTAAACTTAGAGTTAACTAGACCTGATGCAATCAGTTGATTTTGGTTGAACCTGGCTGGCTCAATGTCAAAGTCTATCCAGGCATAACCCATCATTAGATCACACTGCGGCTCCTCA
1724	TGAGGAGCCGCAGTGTGATCTAATGATGGGTTATGCCTGGATAGACTTTGACATTGAGCCAGCCAGGTTCAACCAAAATCAACTGATTGCATCAGGTCTAGTTAACTCTAAGTTTACACGCTGGTGCGAT
1725	TCGCGCCCATAACTCTGGCTGGCTCAATGTCAAAGTCTATCCAGGCATAACCCATCATTAGATCATGTTTAAACATTGGTCTTTCAACACCTTTGTGAATGACTTTCTCCACGAATGGTCGTAGAGCGCA
1726	TGCGCTCTACGACCATTCGTGGAGAAAGTCATTCACAAAGGTGTTGAAAGACCAATGTTTAAACATGATCTAATGATGGGTTATGCCTGGATAGACTTTGACATTGAGCCAGCCAGAGTTATGGGCGCGA
1727	ATCGCACCAGCGTGTTGTTTAAACATTGGTCTTTCAACACCTTTGTGAATGACTTTCTCCACGAATGAGGAAAATGGACCCATCCTATGCAATCCTTCACCCTCTGGAACCGACGCACTGCGGCTCCTCA
1728	TGAGGAGCCGCAGTGCGTCGGTTCCAGAGGGTGAAGGATTGCATAGGATGGGTCCATTTTCCTCATTCGTGGAGAAAGTCATTCACAAAGGTGTTGAAAGACCAATGTTTAAACAACACGCTGGTGCGAT
1729	TCGCGCCCATAACTCTGAGGAAAATGGACCCATCCTATGCAATCCTTCACCCTCTGGAACCGACGTTTTGTGTGGGAACCACGTGAAGGACCCCAACGTTCTCGTTGTTGCCACATGGTCGTAGAGCGCA
1730	TGCGCTCTACGACCATGTGGCAACAACGAGAACGTTGGGGTCCTTCACGTGGTTCCCACACAAAACGTCGGTTCCAGAGGGTGAAGGATTGCATAGGATGGGTCCATTTTCCTCAGAGTTATGGGCGCGA
1731	ATCGCACCAGCGTGTTTTTGTGTGGGAACCACGTGAAGGACCCCAACGTTCTCGTTGTTGCCACAAATGGTCTCACATAGGATTCAAAGTAGATTTGCCTCATGAAGTTGTCAACCACTGCGGCTCCTCA
1732	TGAGGAGCCGCAGTGGTTGACAACTTCATGAGGCAAATCTACTTTGAATCCTATGTGAGACCATTTGTGGCAACAACGAGAACGTTGGGGTCCTTCACGTGGTTCCCACACAAAAACACGCTGGTGCGAT
1733	TCGCGCCCATAACTCAATGGTCTCACATAGGATTCAAAGTAGATTTGCCTCATGAAGTTGTCAACAGCATCACTAGTGCTCACCACTCTTTCCTCCACCATGGGCTCGTGTGTTCTGGTCGTAGAGCGCA
1734	TGCGCTCTACGACCAGAACACACGAGCCCATGGTGGAGGAAAGAGTGGTGAGCACTAGTGATGCTGTTGACAACTTCATGAGGCAAATCTACTTTGAATCCTATGTGAGACCATTGAGTTATGGGCGCGA
1735	ATCGCACCAGCGTGTAGCATCACTAGTGCTCACCACTCTTTCCTCCACCATGGGCTCGTGTGTTCTAGTGTGAGACAACCTTAATTCAGATGATAACACAATGTAATGCTCTTCTCACTGCGGCTCCTCA
1736	TGAGGAGCCGCAGTGAGAAGAGCATTACATTGTGTTATCATCTGAATTAAGGTTGTCTCACACTAGAACACACGAGCCCATGGTGGAGGAAAGAGTGGTGAGCACTAGTGATGCTACACGCTGGTGCGAT
1737	TCGCGCCCATAACTCTAGTGTGAGACAACCTTAATTCAGATGATAACACAATGTAATGCTCTTCTCTCTTCCATTTCACTATGTGTGAAACAAGAGATAAAGCTTCACAGTTGACTGGTCGTAGAGCGCA
1738	TGCGCTCTACGACCAGTCAACTGTGAAGCTTTATCTCTTGTTTCACACATAGTGAAATGGAAGAGAGAAGAGCATTACATTGTGTTATCATCTGAATTAAGGTTGTCTCACACTAGAGTTATGGGCGCGA
1739	ATCGCACCAGCGTGTCTCTTCCATTTCACTATGTGTGAAACAAGAGATAAAGCTTCACAGTTGACATCCAATGCCACACAGAGATCCAAAAATTTTATCCTGGGTGACCACTTCACACTGCGGCTCCTCA
1740	TGAGGAGCCGCAGTGTGAAGTGGTCACCCAGGATAAAATTTTTGGATCTCTGTGTGGCATTGGATGTCAACTGTGAAGCTTTATCTCTTGTTTCACACATAGTGAAATGGAAGAGACACGCTGGTGCGAT
1741	TCGCGCCCATAACTCATCCAATGCCACACAGAGATCCAAAAATTTTATCCTGGGTGACCACTTCATCTTGGTTGATGCTAAATCGCTCATAAATGGTAATATGTGTTTCTCAAATTGGTCGTAGAGCGCA
1742	TGCGCTCTACGACCAATTTGAGAAACACATATTACCATTTATGAGCGATTTAGCATCAACCAAGATGAAGTGGTCACCCAGGATAAAATTTTTGGATCTCTGTGTGGCATTGGATGAGTTATGGGCGCGA
1743	ATCGCACCAGCGTGTTCTTGGTTGATGCTAAATCGCTCATAAATGGTAATATGTGTTTCTCAAATACAGTTGGGTACAGCCTTCTTAAGGAATGAATAATATGATTTAACCCAACCACTGCGGCTCCTCA
1744	TGAGGAGCCGCAGTGGTTGGGTTAAATCATATTATTCATTCCTTAAGAAGGCTGTACCCAACTGTATTTGAGAAACACATATTACCATTTATGAGCGATTTAGCATCAACCAAGAACACGCTGGTGCGAT
1745	TCGCGCCCATAACTCACAGTTGGGTACAGCCTTCTTAAGGAATGAATAATATGATTTAACCCAACTCTGTCCTCTAACAATTTTGATGCAGTTGGCTTCAAAGGAAAATAGTCGCTGGTCGTAGAGCGCA
1746	TGCGCTCTACGACCAGCGACTATTTTCCTTTGAAGCCAACTGCATCAAAATTGTTAGAGGACAGAGTTGGGTTAAATCATATTATTCATTCCTTAAGAAGGCTGTACCCAACTGTGAGTTATGGGCGCGA
1747	ATCGCACCAGCGTGTTCTGTCCTCTAACAATTTTGATGCAGTTGGCTTCAAAGGAAAATAGTCGCAAGGATTGTGCTTGAAAAAATCCAGTGCCTCAGTCATCTTTGGTTCACCCCACTGCGGCTCCTCA
1748	TGAGGAGCCGCAGTGGGGTGAACCAAAGATGACTGAGGCACTGGATTTTTTCAAGCACAATCCTTGCGACTATTTTCCTTTGAAGCCAACTGCATCAAAATTGTTAGAGGACAGAACACGCTGGTGCGAT
1749	TCGCGCCCATAACTCAAGGATTGTGCTTGAAAAAATCCAGTGCCTCAGTCATCTTTGGTTCACCCAAGACCCATGCACCCAGTTCTATTGCAGTTGATAAGGAAATGCACATATATGGTCGTAGAGCGCA
1750	TGCGCTCTACGACCATATATGTGCATTTCCTTATCAACTGCAATAGAACTGGGTGCATGGGTCTTGGGTGAACCAAAGATGACTGAGGCACTGGATTTTTTCAAGCACAATCCTTGAGTTATGGGCGCGA
1751	ATCGCACCAGCGTGTAAGACCCATGCACCCAGTTCTATTGCAGTTGATAAGGAAATGCACATATAATCCCATAATAAGGGTCTGAAATAACCAACCACACCTTCACATCCACTTCCACTGCGGCTCCTCA
1752	TGAGGAGCCGCAGTGGAAGTGGATGTGAAGGTGTGGTTGGTTATTTCAGACCCTTATTATGGGATTATATGTGCATTTCCTTATCAACTGCAATAGAACTGGGTGCATGGGTCTTACACGCTGGTGCGAT
1753	TCGCGCCCATAACTCATCCCATAATAAGGGTCTGAAATAACCAACCACACCTTCACATCCACTTCTAAGACCTAACGGAACTCGCCAGTATTGAACACCGATGGAATTTGTCAACTGGTCGTAGAGCGCA
1754	TGCGCTCTACGACCAGTTGACAAATTCCATCGGTGTTCAATACTGGCGAGTTCCGTTAGGTCTTAGAAGTGGATGTGAAGGTGTGGTTGGTTATTTCAGACCCTTATTATGGGATGAGTTATGGGCGCGA
1755	ATCGCACCAGCGTGTTAAGACCTAACGGAACTCGCCAGTATTGAACACCGATGGAATTTGTCAACAGTTCGATCCCCTTGGTATCAGTGACCAGAGATTGTATGGACTTAATATACACTGCGGCTCCTCA
1756	TGAGGAGCCGCAGTGTATATTAAGTCCATACAATCTCTGGTCACTGATACCAAGGGGATCGAACTGTTGACAAATTCCATCGGTGTTCAATACTGGCGAGTTCCGTTAGGTCTTAACACGCTGGTGCGAT
1757	TCGCGCCCATAACTCAGTTCGATCCCCTTGGTATCAGTGACCAGAGATTGTATGGACTTAATATACAGATTTTCCTTATTTGGCCCTCGAACACACTTGCTACCCAATGTTCTGCTGGTCGTAGAGCGCA
1758	TGCGCTCTACGACCAGCAGAACATTGGGTAGCAAGTGTGTTCGAGGGCCAAATAAGGAAAATCTGTATATTAAGTCCATACAATCTCTGGTCACTGATACCAAGGGGATCGAACTGAGTTATGGGCGCGA
1759	ATCGCACCAGCGTGTCAGATTTTCCTTATTTGGCCCTCGAACACACTTGCTACCCAATGTTCTGCATAAACCCACAAAGCCAGATGCAATAGAACTTTGAAATGCAGACTTATTGCACTGCGGCTCCTCA
1760	TGAGGAGCCGCAGTGCAATAAGTCTGCATTTCAAAGTTCTATTGCATCTGGCTTTGTGGGTTTATGCAGAACATTGGGTAGCAAGTGTGTTCGAGGGCCAAATAAGGAAAATCTGACACGCTGGTGCGAT
1761	TCGCGCCCATAACTCATAAACCCACAAAGCCAGATGCAATAGAACTTTGAAATGCAGACTTATTGATAGCTTCAGATAACAACTTCTGTGCACCTCGAGTAAAGGTGGAAGATAGTGGTCGTAGAGCGCA
1762	TGCGCTCTACGACCACTATCTTCCACCTTTACTCGAGGTGCACAGAAGTTGTTATCTGAAGCTATCAATAAGTCTGCATTTCAAAGTTCTATTGCATCTGGCTTTGTGGGTTTATGAGTTATGGGCGCGA
1763	ATCGCACCAGCGTGTATAGCTTCAGATAACAACTTCTGTGCACCTCGAGTAAAGGTGGAAGATAGCTTATTCTGGATCGTTTTGACAATAGTGGGAATCTTCTCATCATCTAGGTCACTGCGGCTCCTCA
1764	TGAGGAGCCGCAGTGACCTAGATGATGAGAAGATTCCCACTATTGTCAAAACGATCCAGAATAAGCTATCTTCCACCTTTACTCGAGGTGCACAGAAGTTGTTATCTGAAGCTATACACGCTGGTGCGAT
1765	TCGCGCCCATAACTCCTTATTCTGGATCGTTTTGACAATAGTGGGAATCTTCTCATCATCTAGGTTTACAGCACCTGAATATATAATCTTCTGTCTCAATACCATCCTTAGAGGATGGTCGTAGAGCGCA
1766	TGCGCTCTACGACCATCCTCTAAGGATGGTATTGAGACAGAAGATTATATATTCAGGTGCTGTAAACCTAGATGATGAGAAGATTCCCACTATTGTCAAAACGATCCAGAATAAGGAGTTATGGGCGCGA
1767	ATCGCACCAGCGTGTTTACAGCACCTGAATATATAATCTTCTGTCTCAATACCATCCTTAGAGGATGATGTGCAGCCAAATTTAACCAAGAATACTCAAGGTCAGACTCAGATGGCACTGCGGCTCCTCA
1768	TGAGGAGCCGCAGTGCCATCTGAGTCTGACCTTGAGTATTCTTGGTTAAATTTGGCTGCACATCATCCTCTAAGGATGGTATTGAGACAGAAGATTATATATTCAGGTGCTGTAAACACGCTGGTGCGAT
1769	TCGCGCCCATAACTCTGATGTGCAGCCAAATTTAACCAAGAATACTCAAGGTCAGACTCAGATGGGGGCTCAACATCCAACAGCTCACAGAGGTTTTTTAGTGAAGAGAGATGCTTGGTCGTAGAGCGCA
1770	TGCGCTCTACGACCAAGCATCTCTCTTCACTAAAAAACCTCTGTGAGCTGTTGGATGTTGAGCCCCCATCTGAGTCTGACCTTGAGTATTCTTGGTTAAATTTGGCTGCACATCAGAGTTATGGGCGCGA
1771	ATCGCACCAGCGTGTGGGCTCAACATCCAACAGCTCACAGAGGTTTTTTAGTGAAGAGAGATGCTCACTAGATAAGTAGTTTGTTGTAAACTCTTCATGAAGCTGTCCAGTCTTCCACTGCGGCTCCTCA
1772	TGAGGAGCCGCAGTGGAAGACTGGACAGCTTCATGAAGAGTTTACAACAAACTACTTATCTAGTGAGCATCTCTCTTCACTAAAAAACCTCTGTGAGCTGTTGGATGTTGAGCCCACACGCTGGTGCGAT
1773	TCGCGCCCATAACTCCACTAGATAAGTAGTTTGTTGTAAACTCTTCATGAAGCTGTCCAGTCTTCAACCTGTTGTACAGCTTTCTTAGCATAGATCTAATCTTGCTACAAGCATCTGGTCGTAGAGCGCA
1774	TGCGCTCTACGACCAGATGCTTGTAGCAAGATTAGATCTATGCTAAGAAAGCTGTACAACAGGTTGAAGACTGGACAGCTTCATGAAGAGTTTACAACAAACTACTTATCTAGTGGAGTTATGGGCGCGA
1775	ATCGCACCAGCGTGTAACCTGTTGTACAGCTTTCTTAGCATAGATCTAATCTTGCTACAAGCATCAGGGATCAACCCCTCAATTTGCCTCATAATCCTGTAACTGCGGTTACCATCACTGCGGCTCCTCA
1776	TGAGGAGCCGCAGTGATGGTAACCGCAGTTACAGGATTATGAGGCAAATTGAGGGGTTGATCCCTGATGCTTGTAGCAAGATTAGATCTATGCTAAGAAAGCTGTACAACAGGTTACACGCTGGTGCGAT
1777	TCGCGCCCATAACTCAGGGATCAACCCCTCAATTTGCCTCATAATCCTGTAACTGCGGTTACCATCCACCCAATCTCTGACATCTGTCTCACAATTCAATAAGAATGGGTCAATATGGTCGTAGAGCGCA
1778	TGCGCTCTACGACCATATTGACCCATTCTTATTGAATTGTGAGACAGATGTCAGAGATTGGGTGGATGGTAACCGCAGTTACAGGATTATGAGGCAAATTGAGGGGTTGATCCCTGAGTTATGGGCGCGA
1779	ATCGCACCAGCGTGTCCACCCAATCTCTGACATCTGTCTCACAATTCAATAAGAATGGGTCAATAGGGTATCTAGCATACTGTAAAAGACTCAAGGTCCTCATCTGTATTAAGTTCACTGCGGCTCCTCA
1780	TGAGGAGCCGCAGTGAACTTAATACAGATGAGGACCTTGAGTCTTTTACAGTATGCTAGATACCCTATTGACCCATTCTTATTGAATTGTGAGACAGATGTCAGAGATTGGGTGGACACGCTGGTGCGAT
1781	TCGCGCCCATAACTCGGGTATCTAGCATACTGTAAAAGACTCAAGGTCCTCATCTGTATTAAGTTGCACAGATGAACAGGGACACCATTTGCAACTGACTGATCAATAATTGTGTTGGTCGTAGAGCGCA
1782	TGCGCTCTACGACCAACACAATTATTGATCAGTCAGTTGCAAATGGTGTCCCTGTTCATCTGTGCAACTTAATACAGATGAGGACCTTGAGTCTTTTACAGTATGCTAGATACCCGAGTTATGGGCGCGA
1783	ATCGCACCAGCGTGTGCACAGATGAACAGGGACACCATTTGCAACTGACTGATCAATAATTGTGTCAATTGTTTCCGCCAATTGGTGTGGTTCTTTACATTTTATATTGTGGAGGCACTGCGGCTCCTCA
1784	TGAGGAGCCGCAGTGCCTCCACAATATAAAATGTAAAGAACCACACCAATTGGCGGAAACAATTGACACAATTATTGATCAGTCAGTTGCAAATGGTGTCCCTGTTCATCTGTGCACACGCTGGTGCGAT
1785	TCGCGCCCATAACTCCAATTGTTTCCGCCAATTGGTGTGGTTCTTTACATTTTATATTGTGGAGGGCTGCTGCAACAAATTTTGTTAATAATGGCACTTCATCTCCCCAGACAAATGGTCGTAGAGCGCA
1786	TGCGCTCTACGACCATTTGTCTGGGGAGATGAAGTGCCATTATTAACAAAATTTGTTGCAGCAGCCCTCCACAATATAAAATGTAAAGAACCACACCAATTGGCGGAAACAATTGGAGTTATGGGCGCGA
1787	ATCGCACCAGCGTGTGCTGCTGCAACAAATTTTGTTAATAATGGCACTTCATCTCCCCAGACAAAGAATCTAGATTTGAATTCTGCAACAAACCTGCCAATAACACTTTTAGGACCACTGCGGCTCCTCA
1788	TGAGGAGCCGCAGTGGTCCTAAAAGTGTTATTGGCAGGTTTGTTGCAGAATTCAAATCTAGATTCTTTGTCTGGGGAGATGAAGTGCCATTATTAACAAAATTTGTTGCAGCAGCACACGCTGGTGCGAT
1789	TCGCGCCCATAACTCGAATCTAGATTTGAATTCTGCAACAAACCTGCCAATAACACTTTTAGGACTCACAAATTTATTGAGTTGATCACTCATGTAATAATGGAACTCCATCAGATGGTCGTAGAGCGCA
1790	TGCGCTCTACGACCATCTGATGGAGTTCCATTATTACATGAGTGATCAACTCAATAAATTTGTGAGTCCTAAAAGTGTTATTGGCAGGTTTGTTGCAGAATTCAAATCTAGATTCGAGTTATGGGCGCGA
1791	ATCGCACCAGCGTGTTCACAAATTTATTGAGTTGATCACTCATGTAATAATGGAACTCCATCAGAGTCCTGAATTCTTCTGGGTCTCTTTGCAACAATTCTGTCAGAGTTTGATCCACTGCGGCTCCTCA
1792	TGAGGAGCCGCAGTGGATCAAACTCTGACAGAATTGTTGCAAAGAGACCCAGAAGAATTCAGGACTCTGATGGAGTTCCATTATTACATGAGTGATCAACTCAATAAATTTGTGAACACGCTGGTGCGAT
1793	TCGCGCCCATAACTCGTCCTGAATTCTTCTGGGTCTCTTTGCAACAATTCTGTCAGAGTTTGATCAAAAAGGGAGATTTGATCATCACTGGAGGTATAGGCATCTATTGTGCCACTGGTCGTAGAGCGCA
1794	TGCGCTCTACGACCAGTGGCACAATAGATGCCTATACCTCCAGTGATGATCAAATCTCCCTTTTTGATCAAACTCTGACAGAATTGTTGCAAAGAGACCCAGAAGAATTCAGGACGAGTTATGGGCGCGA
1795	ATCGCACCAGCGTGTAAAAAGGGAGATTTGATCATCACTGGAGGTATAGGCATCTATTGTGCCACCACATATACAAGTAATGGCATAATTAATAAACCTTTCTGAAATGAGGGCACACTGCGGCTCCTCA
1796	TGAGGAGCCGCAGTGTGCCCTCATTTCAGAAAGGTTTATTAATTATGCCATTACTTGTATATGTGGTGGCACAATAGATGCCTATACCTCCAGTGATGATCAAATCTCCCTTTTTACACGCTGGTGCGAT
1797	TCGCGCCCATAACTCCACATATACAAGTAATGGCATAATTAATAAACCTTTCTGAAATGAGGGCATAAAAATCTGATGTGTTATGTAATATTCCCTGACCCATGTCAAGTATTGATGGTCGTAGAGCGCA
1798	TGCGCTCTACGACCATCAATACTTGACATGGGTCAGGGAATATTACATAACACATCAGATTTTTATGCCCTCATTTCAGAAAGGTTTATTAATTATGCCATTACTTGTATATGTGGAGTTATGGGCGCGA
1799	ATCGCACCAGCGTGTTAAAAATCTGATGTGTTATGTAATATTCCCTGACCCATGTCAAGTATTGAACTAACATGAGAAGGCACCACACCGATTTGAAAATTGGAGTAAAAGAAATCACTGCGGCTCCTCA
1800	TGAGGAGCCGCAGTGATTTCTTTTACTCCAATTTTCAAATCGGTGTGGTGCCTTCTCATGTTAGTTCAATACTTGACATGGGTCAGGGAATATTACATAACACATCAGATTTTTAACACGCTGGTGCGAT
1801	TCGCGCCCATAACTCACTAACATGAGAAGGCACCACACCGATTTGAAAATTGGAGTAAAAGAAATCTTCTGTTATTGACTGTTTAGTCTTCTTCCTTAACCCTAGTTGAGCTTTATGGTCGTAGAGCGCA
1802	TGCGCTCTACGACCATAAAGCTCAACTAGGGTTAAGGAAGAAGACTAAACAGTCAATAACAGAAGATTTCTTTTACTCCAATTTTCAAATCGGTGTGGTGCCTTCTCATGTTAGTGAGTTATGGGCGCGA
1803	ATCGCACCAGCGTGTCTTCTGTTATTGACTGTTTAGTCTTCTTCCTTAACCCTAGTTGAGCTTTAATAAATGACTTCATCATAGCTGACACCACATTGAAAGGTATCTCCACCATCACTGCGGCTCCTCA
1804	TGAGGAGCCGCAGTGATGGTGGAGATACCTTTCAATGTGGTGTCAGCTATGATGAAGTCATTTATTAAAGCTCAACTAGGGTTAAGGAAGAAGACTAAACAGTCAATAACAGAAGACACGCTGGTGCGAT
1805	TCGCGCCCATAACTCATAAATGACTTCATCATAGCTGACACCACATTGAAAGGTATCTCCACCATTTTATGCATGTGCCACATAAGCAAGGTTGAGAGGTAGTCCCTCCCCTTTATGGTCGTAGAGCGCA
1806	TGCGCTCTACGACCATAAAGGGGAGGGACTACCTCTCAACCTTGCTTATGTGGCACATGCATAAAATGGTGGAGATACCTTTCAATGTGGTGTCAGCTATGATGAAGTCATTTATGAGTTATGGGCGCGA
1807	ATCGCACCAGCGTGTTTTATGCATGTGCCACATAAGCAAGGTTGAGAGGTAGTCCCTCCCCTTTATGTCAGCTTGCAAGTCCTTTGAGAGAAATATTAGGTTCTGCAGAACAGTCCACTGCGGCTCCTCA
1808	TGAGGAGCCGCAGTGGACTGTTCTGCAGAACCTAATATTTCTCTCAAAGGACTTGCAAGCTGACATAAAGGGGAGGGACTACCTCTCAACCTTGCTTATGTGGCACATGCATAAAACACGCTGGTGCGAT
1809	TCGCGCCCATAACTCTGTCAGCTTGCAAGTCCTTTGAGAGAAATATTAGGTTCTGCAGAACAGTCAGAAACAAAAATGGGCACATCATCGGGCCCCACTTACTATGATCCATGCTTGGTCGTAGAGCGCA
1810	TGCGCTCTACGACCAAGCATGGATCATAGTAAGTGGGGCCCGATGATGTGCCCATTTTTGTTTCTGACTGTTCTGCAGAACCTAATATTTCTCTCAAAGGACTTGCAAGCTGACAGAGTTATGGGCGCGA
1811	ATCGCACCAGCGTGTAGAAACAAAAATGGGCACATCATCGGGCCCCACTTACTATGATCCATGCTATAAGAGACATGTGCCAAGGAGACATTCAATTTCATAGAAAGGATGGCATCACTGCGGCTCCTCA
1812	TGAGGAGCCGCAGTGATGCCATCCTTTCTATGAAATTGAATGTCTCCTTGGCACATGTCTCTTATAGCATGGATCATAGTAAGTGGGGCCCGATGATGTGCCCATTTTTGTTTCTACACGCTGGTGCGAT
1813	TCGCGCCCATAACTCATAAGAGACATGTGCCAAGGAGACATTCAATTTCATAGAAAGGATGGCATTCTCAAATTCTTTTTCATTGTTCAGACAGCTCCCTGACAACTGTGAACTTTGGTCGTAGAGCGCA
1814	TGCGCTCTACGACCAAAGTTCACAGTTGTCAGGGAGCTGTCTGAACAATGAAAAAGAATTTGAGAATGCCATCCTTTCTATGAAATTGAATGTCTCCTTGGCACATGTCTCTTATGAGTTATGGGCGCGA
1815	ATCGCACCAGCGTGTTCTCAAATTCTTTTTCATTGTTCAGACAGCTCCCTGACAACTGTGAACTTAGAGCCTCAAAGTAATCCTCTATAAGCCTAGTGAACATCTTTGTTCTGAGCACTGCGGCTCCTCA
1816	TGAGGAGCCGCAGTGCTCAGAACAAAGATGTTCACTAGGCTTATAGAGGATTACTTTGAGGCTCTAAGTTCACAGTTGTCAGGGAGCTGTCTGAACAATGAAAAAGAATTTGAGAACACGCTGGTGCGAT
1817	TCGCGCCCATAACTCAGAGCCTCAAAGTAATCCTCTATAAGCCTAGTGAACATCTTTGTTCTGAGATCACCAATGTATAACTCTCTGTTGCCTCCAACTTGTTCCTTGTAAGATATGGTCGTAGAGCGCA
1818	TGCGCTCTACGACCATATCTTACAAGGAACAAGTTGGAGGCAACAGAGAGTTATACATTGGTGATCTCAGAACAAAGATGTTCACTAGGCTTATAGAGGATTACTTTGAGGCTCTGAGTTATGGGCGCGA
1819	ATCGCACCAGCGTGTATCACCAATGTATAACTCTCTGTTGCCTCCAACTTGTTCCTTGTAAGATAAAGAAAATTTGAGCCTCCCTGTATCAGGTCCTACTGAGTCATAGGACTGTCACTGCGGCTCCTCA
1820	TGAGGAGCCGCAGTGACAGTCCTATGACTCAGTAGGACCTGATACAGGGAGGCTCAAATTTTCTTTATCTTACAAGGAACAAGTTGGAGGCAACAGAGAGTTATACATTGGTGATACACGCTGGTGCGAT
1821	TCGCGCCCATAACTCAAGAAAATTTGAGCCTCCCTGTATCAGGTCCTACTGAGTCATAGGACTGTGGTGATTCTTGGCTATAAAAACATAGGTTCTTCAACATTGCTGTTGTGCATGGTCGTAGAGCGCA
1822	TGCGCTCTACGACCATGCACAACAGCAATGTTGAAGAACCTATGTTTTTATAGCCAAGAATCACCACAGTCCTATGACTCAGTAGGACCTGATACAGGGAGGCTCAAATTTTCTTGAGTTATGGGCGCGA
1823	ATCGCACCAGCGTGTGGTGATTCTTGGCTATAAAAACATAGGTTCTTCAACATTGCTGTTGTGCAGTTTGTCAATGACAGGGCTTTACTTAGTGCTTCCGAGTTACTCTCCCTCTCACTGCGGCTCCTCA
1824	TGAGGAGCCGCAGTGAGAGGGAGAGTAACTCGGAAGCACTAAGTAAAGCCCTGTCATTGACAAACTGCACAACAGCAATGTTGAAGAACCTATGTTTTTATAGCCAAGAATCACCACACGCTGGTGCGAT
1825	TCGCGCCCATAACTCGTTTGTCAATGACAGGGCTTTACTTAGTGCTTCCGAGTTACTCTCCCTCTCACTAATTCTCACGTCATCAGAAAGCTTACCCATGTCAAACTTGAAATTATGGTCGTAGAGCGCA
1826	TGCGCTCTACGACCATAATTTCAAGTTTGACATGGGTAAGCTTTCTGATGACGTGAGAATTAGTGAGAGGGAGAGTAACTCGGAAGCACTAAGTAAAGCCCTGTCATTGACAAACGAGTTATGGGCGCGA
1827	ATCGCACCAGCGTGTCACTAATTCTCACGTCATCAGAAAGCTTACCCATGTCAAACTTGAAATTAAGGTTTCTTGACTTATAATGAGTGTACCTTCCCATAAGTGTATTTGCATTCACTGCGGCTCCTCA
1828	TGAGGAGCCGCAGTGAATGCAAATACACTTATGGGAAGGTACACTCATTATAAGTCAAGAAACCTTAATTTCAAGTTTGACATGGGTAAGCTTTCTGATGACGTGAGAATTAGTGACACGCTGGTGCGAT
1829	TCGCGCCCATAACTCAGGTTTCTTGACTTATAATGAGTGTACCTTCCCATAAGTGTATTTGCATTCATAATCAAAAGTATAGACTTAAAACACTGGAAGTACTCATGATCAAAATTGGTCGTAGAGCGCA
1830	TGCGCTCTACGACCAATTTTGATCATGAGTACTTCCAGTGTTTTAAGTCTATACTTTTGATTATGAATGCAAATACACTTATGGGAAGGTACACTCATTATAAGTCAAGAAACCTGAGTTATGGGCGCGA
1831	ATCGCACCAGCGTGTCATAATCAAAAGTATAGACTTAAAACACTGGAAGTACTCATGATCAAAATATGTTCTTGTCGATACTGCCTTTGTCAACTCCCCAATAGGACATTGTGACCACTGCGGCTCCTCA
1832	TGAGGAGCCGCAGTGGTCACAATGTCCTATTGGGGAGTTGACAAAGGCAGTATCGACAAGAACATATTTTGATCATGAGTACTTCCAGTGTTTTAAGTCTATACTTTTGATTATGACACGCTGGTGCGAT
1833	TCGCGCCCATAACTCATGTTCTTGTCGATACTGCCTTTGTCAACTCCCCAATAGGACATTGTGACATGTGTCCACAGTAAAAATATTTCCCTTTCAACCTACTATTCTCATAGACTGGTCGTAGAGCGCA
1834	TGCGCTCTACGACCAGTCTATGAGAATAGTAGGTTGAAAGGGAAATATTTTTACTGTGGACACATGTCACAATGTCCTATTGGGGAGTTGACAAAGGCAGTATCGACAAGAACATGAGTTATGGGCGCGA
1835	ATCGCACCAGCGTGTATGTGTCCACAGTAAAAATATTTCCCTTTCAACCTACTATTCTCATAGACAGCATTGCAAAATTCCTCATAAAATTTGTCTGGTAAGACATCATGATCAACACTGCGGCTCCTCA
1836	TGAGGAGCCGCAGTGTTGATCATGATGTCTTACCAGACAAATTTTATGAGGAATTTTGCAATGCTGTCTATGAGAATAGTAGGTTGAAAGGGAAATATTTTTACTGTGGACACATACACGCTGGTGCGAT
1837	TCGCGCCCATAACTCAGCATTGCAAAATTCCTCATAAAATTTGTCTGGTAAGACATCATGATCAAAGTCTTCAACCATGTGGTTAGACAATTCACCCTTAATCAACCTAATATAGTGGTCGTAGAGCGCA
1838	TGCGCTCTACGACCACTATATTAGGTTGATTAAGGGTGAATTGTCTAACCACATGGTTGAAGACTTTGATCATGATGTCTTACCAGACAAATTTTATGAGGAATTTTGCAATGCTGAGTTATGGGCGCGA
1839	ATCGCACCAGCGTGTAGTCTTCAACCATGTGGTTAGACAATTCACCCTTAATCAACCTAATATAGAACTTATTTGAGACGATTTCATCTAGATCATTTATTGATGGTTGGTCACCCACTGCGGCTCCTCA
1840	TGAGGAGCCGCAGTGGGTGACCAACCATCAATAAATGATCTAGATGAAATCGTCTCAAATAAGTTCTATATTAGGTTGATTAAGGGTGAATTGTCTAACCACATGGTTGAAGACTACACGCTGGTGCGAT
1841	TCGCGCCCATAACTCAACTTATTTGAGACGATTTCATCTAGATCATTTATTGATGGTTGGTCACCATCAGTAGAATTTGAACCTATTTTGACAGGTTCCCTATACTGATCAACAATGGTCGTAGAGCGCA
1842	TGCGCTCTACGACCATTGTTGATCAGTATAGGGAACCTGTCAAAATAGGTTCAAATTCTACTGATGGTGACCAACCATCAATAAATGATCTAGATGAAATCGTCTCAAATAAGTTGAGTTATGGGCGCGA
1843	ATCGCACCAGCGTGTATCAGTAGAATTTGAACCTATTTTGACAGGTTCCCTATACTGATCAACAATCCTTTCAACAGTCTCCCTCAGCTGATTGAAATAAATGCTTGCACCCCCACACTGCGGCTCCTCA
1844	TGAGGAGCCGCAGTGTGGGGGTGCAAGCATTTATTTCAATCAGCTGAGGGAGACTGTTGAAAGGATTGTTGATCAGTATAGGGAACCTGTCAAAATAGGTTCAAATTCTACTGATACACGCTGGTGCGAT
1845	TCGCGCCCATAACTCTCCTTTCAACAGTCTCCCTCAGCTGATTGAAATAAATGCTTGCACCCCCATCGAGTAAAATTTCGTCTAGGTCAGCTTCATCAGCATCATTTTTATGCTGTGGTCGTAGAGCGCA
1846	TGCGCTCTACGACCACAGCATAAAAATGATGCTGATGAAGCTGACCTAGACGAAATTTTACTCGATGGGGGTGCAAGCATTTATTTCAATCAGCTGAGGGAGACTGTTGAAAGGAGAGTTATGGGCGCGA
1847	ATCGCACCAGCGTGTTCGAGTAAAATTTCGTCTAGGTCAGCTTCATCAGCATCATTTTTATGCTGTCCAGATCCTAAAACTAGATTGCTCATTGCCTGTTGTACCTTATATTCATCACTGCGGCTCCTCA
1848	TGAGGAGCCGCAGTGATGAATATAAGGTACAACAGGCAATGAGCAATCTAGTTTTAGGATCTGGACAGCATAAAAATGATGCTGATGAAGCTGACCTAGACGAAATTTTACTCGAACACGCTGGTGCGAT
1849	TCGCGCCCATAACTCTCCAGATCCTAAAACTAGATTGCTCATTGCCTGTTGTACCTTATATTCATAGTCCTGCTTGTTGAGAAGGTGTTTTCCTTTCCTTGAGAAGACCTCAGTGTGGTCGTAGAGCGCA
1850	TGCGCTCTACGACCACACTGAGGTCTTCTCAAGGAAAGGAAAACACCTTCTCAACAAGCAGGACTATGAATATAAGGTACAACAGGCAATGAGCAATCTAGTTTTAGGATCTGGAGAGTTATGGGCGCGA
1851	ATCGCACCAGCGTGTAGTCCTGCTTGTTGAGAAGGTGTTTTCCTTTCCTTGAGAAGACCTCAGTGAGCTGTGATACAGCCAATGCTGTGAGCTTATTAAAATCATAGTTCAATATCACTGCGGCTCCTCA
1852	TGAGGAGCCGCAGTGATATTGAACTATGATTTTAATAAGCTCACAGCATTGGCTGTATCACAGCTCACTGAGGTCTTCTCAAGGAAAGGAAAACACCTTCTCAACAAGCAGGACTACACGCTGGTGCGAT
1853	TCGCGCCCATAACTCAGCTGTGATACAGCCAATGCTGTGAGCTTATTAAAATCATAGTTCAATATTCTAGAGCCATCTGTGTATTTATTGACGACAACACTTTTATTGCTAGCTATGGTCGTAGAGCGCA
1854	TGCGCTCTACGACCATAGCTAGCAATAAAAGTGTTGTCGTCAATAAATACACAGATGGCTCTAGAATATTGAACTATGATTTTAATAAGCTCACAGCATTGGCTGTATCACAGCTGAGTTATGGGCGCGA
1855	ATCGCACCAGCGTGTTCTAGAGCCATCTGTGTATTTATTGACGACAACACTTTTATTGCTAGCTAGATCTAAGGCTGTTGCACAACCACTAGTGATGAGGGGGTCTTTGATTTCCCACTGCGGCTCCTCA
1856	TGAGGAGCCGCAGTGGGAAATCAAAGACCCCCTCATCACTAGTGGTTGTGCAACAGCCTTAGATCTAGCTAGCAATAAAAGTGTTGTCGTCAATAAATACACAGATGGCTCTAGAACACGCTGGTGCGAT
1857	TCGCGCCCATAACTCGATCTAAGGCTGTTGCACAACCACTAGTGATGAGGGGGTCTTTGATTTCCTTCTTCACTTCTCTTCCCTTAAATAGTGAACCATTGTTAAAAGAGGATGTTGGTCGTAGAGCGCA
1858	TGCGCTCTACGACCAACATCCTCTTTTAACAATGGTTCACTATTTAAGGGAAGAGAAGTGAAGAAGGAAATCAAAGACCCCCTCATCACTAGTGGTTGTGCAACAGCCTTAGATCGAGTTATGGGCGCGA
1859	ATCGCACCAGCGTGTTTCTTCACTTCTCTTCCCTTAAATAGTGAACCATTGTTAAAAGAGGATGTGAGAAGGGACAAGAATTTCTTTGAGACACCAGGCCTTTTGTAGTTTGGCCCACTGCGGCTCCTCA
1860	TGAGGAGCCGCAGTGGGCCAAACTACAAAAGGCCTGGTGTCTCAAAGAAATTCTTGTCCCTTCTCACATCCTCTTTTAACAATGGTTCACTATTTAAGGGAAGAGAAGTGAAGAAACACGCTGGTGCGAT
1861	TCGCGCCCATAACTCGAGAAGGGACAAGAATTTCTTTGAGACACCAGGCCTTTTGTAGTTTGGCCCCGCAATGCTTGTGCACCCCTCTTTACTCAAGAACCTTTTTGCATTGTGGTGGTCGTAGAGCGCA
1862	TGCGCTCTACGACCACCACAATGCAAAAAGGTTCTTGAGTAAAGAGGGGTGCACAAGCATTGCGGGGCCAAACTACAAAAGGCCTGGTGTCTCAAAGAAATTCTTGTCCCTTCTCGAGTTATGGGCGCGA
1863	ATCGCACCAGCGTGTCCGCAATGCTTGTGCACCCCTCTTTACTCAAGAACCTTTTTGCATTGTGGACCATGTCATCCAGTTCCTCCTCTGTGGCCGTGTCTGCAGGGTTGATGCTCACTGCGGCTCCTCA
1864	TGAGGAGCCGCAGTGAGCATCAACCCTGCAGACACGGCCACAGAGGAGGAACTGGATGACATGGTCCACAATGCAAAAAGGTTCTTGAGTAAAGAGGGGTGCACAAGCATTGCGGACACGCTGGTGCGAT
1865	TCGCGCCCATAACTCACCATGTCATCCAGTTCCTCCTCTGTGGCCGTGTCTGCAGGGTTGATGCTCACATGACCAAATTTCACCTTTGGTTCAAGGAACTTTTCAAAACACTTTATGGTCGTAGAGCGCA
1866	TGCGCTCTACGACCATAAAGTGTTTTGAAAAGTTCCTTGAACCAAAGGTGAAATTTGGTCATGTGAGCATCAACCCTGCAGACACGGCCACAGAGGAGGAACTGGATGACATGGTGAGTTATGGGCGCGA
1867	ATCGCACCAGCGTGTCACATGACCAAATTTCACCTTTGGTTCAAGGAACTTTTCAAAACACTTTATCTGGTCTGTCAGCCTATCTGGTGTTTCCTTTGTAATGAAATGGCACATGCACTGCGGCTCCTCA
1868	TGAGGAGCCGCAGTGCATGTGCCATTTCATTACAAAGGAAACACCAGATAGGCTGACAGACCAGATAAAGTGTTTTGAAAAGTTCCTTGAACCAAAGGTGAAATTTGGTCATGTGACACGCTGGTGCGAT
1869	TCGCGCCCATAACTCTCTGGTCTGTCAGCCTATCTGGTGTTTCCTTTGTAATGAAATGGCACATGTAAGAAATGTTCAAGATGAATTTAAACCTGTTGGTCATCATACTCTTCACTGGTCGTAGAGCGCA
1870	TGCGCTCTACGACCAGTGAAGAGTATGATGACCAACAGGTTTAAATTCATCTTGAACATTTCTTACATGTGCCATTTCATTACAAAGGAAACACCAGATAGGCTGACAGACCAGAGAGTTATGGGCGCGA
1871	ATCGCACCAGCGTGTTAAGAAATGTTCAAGATGAATTTAAACCTGTTGGTCATCATACTCTTCACATCCTCAGATAAAATCAAGCTCATTAATGTCCTTATTAATCTGTAAAGTACACTGCGGCTCCTCA
1872	TGAGGAGCCGCAGTGTACTTTACAGATTAATAAGGACATTAATGAGCTTGATTTTATCTGAGGATGTGAAGAGTATGATGACCAACAGGTTTAAATTCATCTTGAACATTTCTTAACACGCTGGTGCGAT
1873	TCGCGCCCATAACTCATCCTCAGATAAAATCAAGCTCATTAATGTCCTTATTAATCTGTAAAGTAAGAATTCAACATCAGTGATCAATTCTTCTCTCACTTTGTCAATGAGGTCCTGGTCGTAGAGCGCA
1874	TGCGCTCTACGACCAGGACCTCATTGACAAAGTGAGAGAAGAATTGATCACTGATGTTGAATTCTTACTTTACAGATTAATAAGGACATTAATGAGCTTGATTTTATCTGAGGATGAGTTATGGGCGCGA
1875	ATCGCACCAGCGTGTAGAATTCAACATCAGTGATCAATTCTTCTCTCACTTTGTCAATGAGGTCCTTATGATGATAATCTGACACATAGGCCATTATGAAATACCTAAGGTTTTGCACTGCGGCTCCTCA
1876	TGAGGAGCCGCAGTGCAAAACCTTAGGTATTTCATAATGGCCTATGTGTCAGATTATCATCATAAGGACCTCATTGACAAAGTGAGAGAAGAATTGATCACTGATGTTGAATTCTACACGCTGGTGCGAT
1877	TCGCGCCCATAACTCTTATGATGATAATCTGACACATAGGCCATTATGAAATACCTAAGGTTTTGGAGGAGCTTTTGAGAGCGTTTGCTAGGATGGGCTAGAATCAAAACCAAGATGGTCGTAGAGCGCA
1878	TGCGCTCTACGACCATCTTGGTTTTGATTCTAGCCCATCCTAGCAAACGCTCTCAAAAGCTCCTCCAAAACCTTAGGTATTTCATAATGGCCTATGTGTCAGATTATCATCATAAGAGTTATGGGCGCGA
1879	ATCGCACCAGCGTGTGAGGAGCTTTTGAGAGCGTTTGCTAGGATGGGCTAGAATCAAAACCAAGATCATCTTTGTCAAAGACCTAATATTGTTTAGTTGCTCTTCCAGTTCATTGCACTGCGGCTCCTCA
1880	TGAGGAGCCGCAGTGCAATGAACTGGAAGAGCAACTAAACAATATTAGGTCTTTGACAAAGATGATCTTGGTTTTGATTCTAGCCCATCCTAGCAAACGCTCTCAAAAGCTCCTCACACGCTGGTGCGAT
1881	TCGCGCCCATAACTCTCATCTTTGTCAAAGACCTAATATTGTTTAGTTGCTCTTCCAGTTCATTGCAATCTTTTATCCAAGAAATCATAGTGCTCACTGTTGTTTGCAAAACTTCTGGTCGTAGAGCGCA
1882	TGCGCTCTACGACCAGAAGTTTTGCAAACAACAGTGAGCACTATGATTTCTTGGATAAAAGATTGCAATGAACTGGAAGAGCAACTAAACAATATTAGGTCTTTGACAAAGATGAGAGTTATGGGCGCGA
1883	ATCGCACCAGCGTGTCAATCTTTTATCCAAGAAATCATAGTGCTCACTGTTGTTTGCAAAACTTCAGCTGAAAATATTGCTGGAAAATATCTTTTAGGGTCAGCATAAAATGAGCCACTGCGGCTCCTCA
1884	TGAGGAGCCGCAGTGGCTCATTTTATGCTGACCCTAAAAGATATTTTCCAGCAATATTTTCAGCTGAAGTTTTGCAAACAACAGTGAGCACTATGATTTCTTGGATAAAAGATTGACACGCTGGTGCGAT
1885	TCGCGCCCATAACTCAGCTGAAAATATTGCTGGAAAATATCTTTTAGGGTCAGCATAAAATGAGCATATCTCGCCTACTTTGTTGTCATTAATAGCATAACATTTCGAACACTCCTGGTCGTAGAGCGCA
1886	TGCGCTCTACGACCAGGAGTGTTCGAAATGTTATGCTATTAATGACAACAAAGTAGGCGAGATATGCTCATTTTATGCTGACCCTAAAAGATATTTTCCAGCAATATTTTCAGCTGAGTTATGGGCGCGA
1887	ATCGCACCAGCGTGTATATCTCGCCTACTTTGTTGTCATTAATAGCATAACATTTCGAACACTCCCCTGTCTTTTGATAAATCAATTGAAACTCAATGTCACCTAAGGAGAACTCCACTGCGGCTCCTCA
1888	TGAGGAGCCGCAGTGGAGTTCTCCTTAGGTGACATTGAGTTTCAATTGATTTATCAAAAGACAGGGGAGTGTTCGAAATGTTATGCTATTAATGACAACAAAGTAGGCGAGATATACACGCTGGTGCGAT
1889	TCGCGCCCATAACTCCCTGTCTTTTGATAAATCAATTGAAACTCAATGTCACCTAAGGAGAACTCTTGACAATATGCTTCTTTGCACCTCACCACTTGGTATCTTGCTGACCCAATGGTCGTAGAGCGCA
1890	TGCGCTCTACGACCATTGGGTCAGCAAGATACCAAGTGGTGAGGTGCAAAGAAGCATATTGTCAAGAGTTCTCCTTAGGTGACATTGAGTTTCAATTGATTTATCAAAAGACAGGGAGTTATGGGCGCGA
1891	ATCGCACCAGCGTGTTTGACAATATGCTTCTTTGCACCTCACCACTTGGTATCTTGCTGACCCAAATTCATTCTGTCTCAGTTTTACGGTAGAGGAGGTTTTCATGGAGTTAACCCACTGCGGCTCCTCA
1892	TGAGGAGCCGCAGTGGGTTAACTCCATGAAAACCTCCTCTACCGTAAAACTGAGACAGAATGAATTTGGGTCAGCAAGATACCAAGTGGTGAGGTGCAAAGAAGCATATTGTCAAACACGCTGGTGCGAT
1893	TCGCGCCCATAACTCATTCATTCTGTCTCAGTTTTACGGTAGAGGAGGTTTTCATGGAGTTAACCAAGGCAAGACTCAGTGAAGAAAGTCTTTCTAAGTCAATGGTTTCCAGTAGTGGTCGTAGAGCGCA
1894	TGCGCTCTACGACCACTACTGGAAACCATTGACTTAGAAAGACTTTCTTCACTGAGTCTTGCCTTGGTTAACTCCATGAAAACCTCCTCTACCGTAAAACTGAGACAGAATGAATGAGTTATGGGCGCGA
1895	ATCGCACCAGCGTGTAAGGCAAGACTCAGTGAAGAAAGTCTTTCTAAGTCAATGGTTTCCAGTAGATCCACATCCCCCATAATATAAGGAAATGTTTCTTCCTCTGATCTCTGGTCACTGCGGCTCCTCA
1896	TGAGGAGCCGCAGTGACCAGAGATCAGAGGAAGAAACATTTCCTTATATTATGGGGGATGTGGATCTACTGGAAACCATTGACTTAGAAAGACTTTCTTCACTGAGTCTTGCCTTACACGCTGGTGCGAT
1897	TCGCGCCCATAACTCATCCACATCCCCCATAATATAAGGAAATGTTTCTTCCTCTGATCTCTGGTAACTGATTGTGGGGGTAACTCCAGACACATCGAAGTCCATAATCAAGTCATGGTCGTAGAGCGCA
1898	TGCGCTCTACGACCATGACTTGATTATGGACTTCGATGTGTCTGGAGTTACCCCCACAATCAGTTACCAGAGATCAGAGGAAGAAACATTTCCTTATATTATGGGGGATGTGGATGAGTTATGGGCGCGA
1899	ATCGCACCAGCGTGTAACTGATTGTGGGGGTAACTCCAGACACATCGAAGTCCATAATCAAGTCATAACTATTAGGGCGAATCACCTCCATATCTATCTTATAGTGGTCCACACTCACTGCGGCTCCTCA
1900	TGAGGAGCCGCAGTGAGTGTGGACCACTATAAGATAGATATGGAGGTGATTCGCCCTAATAGTTATGACTTGATTATGGACTTCGATGTGTCTGGAGTTACCCCCACAATCAGTTACACGCTGGTGCGAT
1901	TCGCGCCCATAACTCTAACTATTAGGGCGAATCACCTCCATATCTATCTTATAGTGGTCCACACTGATTCCAACATCTTTTAAAGCAGTAGTGGCTTTTGAGATAGTCTTTTGGATGGTCGTAGAGCGCA
1902	TGCGCTCTACGACCATCCAAAAGACTATCTCAAAAGCCACTACTGCTTTAAAAGATGTTGGAATCAGTGTGGACCACTATAAGATAGATATGGAGGTGATTCGCCCTAATAGTTAGAGTTATGGGCGCGA
1903	ATCGCACCAGCGTGTGATTCCAACATCTTTTAAAGCAGTAGTGGCTTTTGAGATAGTCTTTTGGAATAATGAATTGAGGATTTGATTCTTACTTGAGCATTGGGAAGACTGCATGCACTGCGGCTCCTCA
1904	TGAGGAGCCGCAGTGCATGCAGTCTTCCCAATGCTCAAGTAAGAATCAAATCCTCAATTCATTATTCCAAAAGACTATCTCAAAAGCCACTACTGCTTTAAAAGATGTTGGAATCACACGCTGGTGCGAT
1905	TCGCGCCCATAACTCATAATGAATTGAGGATTTGATTCTTACTTGAGCATTGGGAAGACTGCATGGTTCTAGATCTTTCAGCCTGCTGCCTCCGCTCAACCCATTTTTTTAGATCTGGTCGTAGAGCGCA
1906	TGCGCTCTACGACCAGATCTAAAAAAATGGGTTGAGCGGAGGCAGCAGGCTGAAAGATCTAGAACCATGCAGTCTTCCCAATGCTCAAGTAAGAATCAAATCCTCAATTCATTATGAGTTATGGGCGCGA
1907	ATCGCACCAGCGTGTGTTCTAGATCTTTCAGCCTGCTGCCTCCGCTCAACCCATTTTTTTAGATCCCTCTTTGTTGACTCCAAGGAAACTAGTCTGTCATTAACACTCATGAAACCACTGCGGCTCCTCA
1908	TGAGGAGCCGCAGTGGTTTCATGAGTGTTAATGACAGACTAGTTTCCTTGGAGTCAACAAAGAGGGATCTAAAAAAATGGGTTGAGCGGAGGCAGCAGGCTGAAAGATCTAGAACACACGCTGGTGCGAT
1909	TCGCGCCCATAACTCCCTCTTTGTTGACTCCAAGGAAACTAGTCTGTCATTAACACTCATGAAACAGGATCCCAACCACCCTCTTAAGTGTTTTTGTCTCACTTGGTCATATTTGTGGTCGTAGAGCGCA
1910	TGCGCTCTACGACCACAAATATGACCAAGTGAGACAAAAACACTTAAGAGGGTGGTTGGGATCCTGTTTCATGAGTGTTAATGACAGACTAGTTTCCTTGGAGTCAACAAAGAGGGAGTTATGGGCGCGA
1911	ATCGCACCAGCGTGTAGGATCCCAACCACCCTCTTAAGTGTTTTTGTCTCACTTGGTCATATTTGCTTGCAAGGAGAATCAGCGCATCAAAGATTAGCAAAAGTTTTCTCCTTGTCACTGCGGCTCCTCA
1912	TGAGGAGCCGCAGTGACAAGGAGAAAACTTTTGCTAATCTTTGATGCGCTGATTCTCCTTGCAAGCAAATATGACCAAGTGAGACAAAAACACTTAAGAGGGTGGTTGGGATCCTACACGCTGGTGCGAT
1913	TCGCGCCCATAACTCCTTGCAAGGAGAATCAGCGCATCAAAGATTAGCAAAAGTTTTCTCCTTGTGTTCAATATCCTCATAGATTTAACTTTGTTTAGGAATGATCTCCAGCATTTGGTCGTAGAGCGCA
1914	TGCGCTCTACGACCAAATGCTGGAGATCATTCCTAAACAAAGTTAAATCTATGAGGATATTGAACACAAGGAGAAAACTTTTGCTAATCTTTGATGCGCTGATTCTCCTTGCAAGGAGTTATGGGCGCGA
1915	ATCGCACCAGCGTGTGTTCAATATCCTCATAGATTTAACTTTGTTTAGGAATGATCTCCAGCATTGCGCCTGACATTCTCCAGTAGATTGATTTCCTTTACCACCATTTCCTTCGCACTGCGGCTCCTCA
1916	TGAGGAGCCGCAGTGCGAAGGAAATGGTGGTAAAGGAAATCAATCTACTGGAGAATGTCAGGCGCAATGCTGGAGATCATTCCTAAACAAAGTTAAATCTATGAGGATATTGAACACACGCTGGTGCGAT
1917	TCGCGCCCATAACTCGCGCCTGACATTCTCCAGTAGATTGATTTCCTTTACCACCATTTCCTTCGCCAACATTCGCATACAGAAACCTCAATATTGGTGATGCTCTCATGAATTGTGGTCGTAGAGCGCA
1918	TGCGCTCTACGACCACAATTCATGAGAGCATCACCAATATTGAGGTTTCTGTATGCGAATGTTGGCGAAGGAAATGGTGGTAAAGGAAATCAATCTACTGGAGAATGTCAGGCGCGAGTTATGGGCGCGA
1919	ATCGCACCAGCGTGTCCAACATTCGCATACAGAAACCTCAATATTGGTGATGCTCTCATGAATTGATAAGTCAGATGTTCAACATCATCTTTCACAGCCACCTTATCAGCGTATACACTGCGGCTCCTCA
1920	TGAGGAGCCGCAGTGTATACGCTGATAAGGTGGCTGTGAAAGATGATGTTGAACATCTGACTTATCAATTCATGAGAGCATCACCAATATTGAGGTTTCTGTATGCGAATGTTGGACACGCTGGTGCGAT
1921	TCGCGCCCATAACTCATAAGTCAGATGTTCAACATCATCTTTCACAGCCACCTTATCAGCGTATAAGTTGTTGAACTCATTAAGTAACTGATTCTTATCAACTTTTAGAAACTGATGGTCGTAGAGCGCA
1922	TGCGCTCTACGACCATCAGTTTCTAAAAGTTGATAAGAATCAGTTACTTAATGAGTTCAACAACTTATACGCTGATAAGGTGGCTGTGAAAGATGATGTTGAACATCTGACTTATGAGTTATGGGCGCGA
1923	ATCGCACCAGCGTGTAGTTGTTGAACTCATTAAGTAACTGATTCTTATCAACTTTTAGAAACTGACCTTCTATCTCTCCTTTCCTCAACCTATTTCTAAACACTTGATACTCTTCCACTGCGGCTCCTCA
1924	TGAGGAGCCGCAGTGGAAGAGTATCAAGTGTTTAGAAATAGGTTGAGGAAAGGAGAGATAGAAGGTCAGTTTCTAAAAGTTGATAAGAATCAGTTACTTAATGAGTTCAACAACTACACGCTGGTGCGAT
1925	TCGCGCCCATAACTCCCTTCTATCTCTCCTTTCCTCAACCTATTTCTAAACACTTGATACTCTTCTTCAATTTGCAATTTTACTTCATGAGCTGTCATCTTGTTGTTGATGCCTTTGGTCGTAGAGCGCA
1926	TGCGCTCTACGACCAAAGGCATCAACAACAAGATGACAGCTCATGAAGTAAAATTGCAAATTGAAGAAGAGTATCAAGTGTTTAGAAATAGGTTGAGGAAAGGAGAGATAGAAGGGAGTTATGGGCGCGA
1927	ATCGCACCAGCGTGTTTCAATTTGCAATTTTACTTCATGAGCTGTCATCTTGTTGTTGATGCCTTGGTGGCATGAGGCAATCACTTCCTCATAATGGTTAGAGCGGTTGTCCAGTCACTGCGGCTCCTCA
1928	TGAGGAGCCGCAGTGACTGGACAACCGCTCTAACCATTATGAGGAAGTGATTGCCTCATGCCACCAAGGCATCAACAACAAGATGACAGCTCATGAAGTAAAATTGCAAATTGAAACACGCTGGTGCGAT
1929	TCGCGCCCATAACTCGGTGGCATGAGGCAATCACTTCCTCATAATGGTTAGAGCGGTTGTCCAGTAAAACATTCAAACTCTCCACTCCTGATAATCTTCCTGAAGTCATGGATAGTGGTCGTAGAGCGCA
1930	TGCGCTCTACGACCACTATCCATGACTTCAGGAAGATTATCAGGAGTGGAGAGTTTGAATGTTTTACTGGACAACCGCTCTAACCATTATGAGGAAGTGATTGCCTCATGCCACCGAGTTATGGGCGCGA
1931	ATCGCACCAGCGTGTAAAACATTCAAACTCTCCACTCCTGATAATCTTCCTGAAGTCATGGATAGAGACTCACAAAGCCTGCTATACTCTGACTCTTCAAAAAGTGAATTACTCTCACTGCGGCTCCTCA
1932	TGAGGAGCCGCAGTGAGAGTAATTCACTTTTTGAAGAGTCAGAGTATAGCAGGCTTTGTGAGTCTCTATCCATGACTTCAGGAAGATTATCAGGAGTGGAGAGTTTGAATGTTTTACACGCTGGTGCGAT
1933	TCGCGCCCATAACTCAGACTCACAAAGCCTGCTATACTCTGACTCTTCAAAAAGTGAATTACTCTCCTGAGCATACTTTAATAGTGAAAAAAGTGTATCTCTCAGCTTATCATTATGGTCGTAGAGCGCA
1934	TGCGCTCTACGACCATAATGATAAGCTGAGAGATACACTTTTTTCACTATTAAAGTATGCTCAGGAGAGTAATTCACTTTTTGAAGAGTCAGAGTATAGCAGGCTTTGTGAGTCTGAGTTATGGGCGCGA
1935	ATCGCACCAGCGTGTCCTGAGCATACTTTAATAGTGAAAAAAGTGTATCTCTCAGCTTATCATTAACCCAATCAGGTATTTGCTCATTATAAAATGATGTTCTCCCATCTATAAGCACTGCGGCTCCTCA
1936	TGAGGAGCCGCAGTGCTTATAGATGGGAGAACATCATTTTATAATGAGCAAATACCTGATTGGGTTAATGATAAGCTGAGAGATACACTTTTTTCACTATTAAAGTATGCTCAGGACACGCTGGTGCGAT
1937	TCGCGCCCATAACTCACCCAATCAGGTATTTGCTCATTATAAAATGATGTTCTCCCATCTATAAGTGGTATTAAATTGATATCTACACTCTTTAGATCTTCTTTCAGCTGTTCTATGGTCGTAGAGCGCA
1938	TGCGCTCTACGACCATAGAACAGCTGAAAGAAGATCTAAAGAGTGTAGATATCAATTTAATACCACTTATAGATGGGAGAACATCATTTTATAATGAGCAAATACCTGATTGGGTGAGTTATGGGCGCGA
1939	ATCGCACCAGCGTGTTGGTATTAAATTGATATCTACACTCTTTAGATCTTCTTTCAGCTGTTCTAATTTTTTAAAGTCTTCTATGTACTTTTGTTCAAAGTTGGCAGGAGATGACCACTGCGGCTCCTCA
1940	TGAGGAGCCGCAGTGGTCATCTCCTGCCAACTTTGAACAAAAGTACATAGAAGACTTTAAAAAATTAGAACAGCTGAAAGAAGATCTAAAGAGTGTAGATATCAATTTAATACCAACACGCTGGTGCGAT
1941	TCGCGCCCATAACTCATTTTTTAAAGTCTTCTATGTACTTTTGTTCAAAGTTGGCAGGAGATGACCTAACAAAACACTCCAACAGTATTAGGACATTGCCTGTTAGTTTGTAACCTGGTCGTAGAGCGCA
1942	TGCGCTCTACGACCAGGTTACAAACTAACAGGCAATGTCCTAATACTGTTGGAGTGTTTTGTTAGGTCATCTCCTGCCAACTTTGAACAAAAGTACATAGAAGACTTTAAAAAATGAGTTATGGGCGCGA
1943	ATCGCACCAGCGTGTCTAACAAAACACTCCAACAGTATTAGGACATTGCCTGTTAGTTTGTAACCGTCTGGCACCACAAAACATAGTGAAGGAGTTAAGATCCCATGATCATGGACACTGCGGCTCCTCA
1944	TGAGGAGCCGCAGTGTCCATGATCATGGGATCTTAACTCCTTCACTATGTTTTGTGGTGCCAGACGGTTACAAACTAACAGGCAATGTCCTAATACTGTTGGAGTGTTTTGTTAGACACGCTGGTGCGAT
1945	TCGCGCCCATAACTCGTCTGGCACCACAAAACATAGTGAAGGAGTTAAGATCCCATGATCATGGAGAATTCTTTCTACAGATTTATCCTCACTATTATGCTCACAGCCATTTGCATGGTCGTAGAGCGCA
1946	TGCGCTCTACGACCATGCAAATGGCTGTGAGCATAATAGTGAGGATAAATCTGTAGAAAGAATTCTCCATGATCATGGGATCTTAACTCCTTCACTATGTTTTGTGGTGCCAGACGAGTTATGGGCGCGA
1947	ATCGCACCAGCGTGTGAATTCTTTCTACAGATTTATCCTCACTATTATGCTCACAGCCATTTGCATTGCAAGAATCAACCTCAATGCAGAGGGACAGAAGTTTCAACCCTTCCATCACTGCGGCTCCTCA
1948	TGAGGAGCCGCAGTGATGGAAGGGTTGAAACTTCTGTCCCTCTGCATTGAGGTTGATTCTTGCAATGCAAATGGCTGTGAGCATAATAGTGAGGATAAATCTGTAGAAAGAATTCACACGCTGGTGCGAT
1949	TCGCGCCCATAACTCTTGCAAGAATCAACCTCAATGCAGAGGGACAGAAGTTTCAACCCTTCCATTAAAAGCATCCTAGGTTCTGTTTGCACAAGAAATGCCAGTTTCTGCCTTGTGGTCGTAGAGCGCA
1950	TGCGCTCTACGACCACAAGGCAGAAACTGGCATTTCTTGTGCAAACAGAACCTAGGATGCTTTTAATGGAAGGGTTGAAACTTCTGTCCCTCTGCATTGAGGTTGATTCTTGCAAGAGTTATGGGCGCGA
1951	ATCGCACCAGCGTGTTAAAAGCATCCTAGGTTCTGTTTGCACAAGAAATGCCAGTTTCTGCCTTGATAACCTCTCATTGTCTGCTAGGTACTTTGACACCAAATCTTTAACGCAACACTGCGGCTCCTCA
1952	TGAGGAGCCGCAGTGTTGCGTTAAAGATTTGGTGTCAAAGTACCTAGCAGACAATGAGAGGTTATCAAGGCAGAAACTGGCATTTCTTGTGCAAACAGAACCTAGGATGCTTTTAACACGCTGGTGCGAT
1953	TCGCGCCCATAACTCATAACCTCTCATTGTCTGCTAGGTACTTTGACACCAAATCTTTAACGCAAGCTATGTCTTCCTCCATGTTTAACTACAAGTGCAGTGATCGAAACTCTTGTGGTCGTAGAGCGCA
1954	TGCGCTCTACGACCACAAGAGTTTCGATCACTGCACTTGTAGTTAAACATGGAGGAAGACATAGCTTGCGTTAAAGATTTGGTGTCAAAGTACCTAGCAGACAATGAGAGGTTATGAGTTATGGGCGCGA
1955	ATCGCACCAGCGTGTGCTATGTCTTCCTCCATGTTTAACTACAAGTGCAGTGATCGAAACTCTTGGAGTGTGTGGTTAGCTGGAGTGGCAGTTCGCTATGGGATAAAGTCCCATACACTGCGGCTCCTCA
1956	TGAGGAGCCGCAGTGTATGGGACTTTATCCCATAGCGAACTGCCACTCCAGCTAACCACACACTCCAAGAGTTTCGATCACTGCACTTGTAGTTAAACATGGAGGAAGACATAGCACACGCTGGTGCGAT
1957	TCGCGCCCATAACTCGAGTGTGTGGTTAGCTGGAGTGGCAGTTCGCTATGGGATAAAGTCCCATAAGAGGCACAAGAAGCACAGTCAGTCAAATAAAGACAATTGAATTGGATATTGGTCGTAGAGCGCA
1958	TGCGCTCTACGACCAATATCCAATTCAATTGTCTTTATTTGACTGACTGTGCTTCTTGTGCCTCTTATGGGACTTTATCCCATAGCGAACTGCCACTCCAGCTAACCACACACTCGAGTTATGGGCGCGA
1959	ATCGCACCAGCGTGTGCGCACCGGGGATCCTAGGCATTTTTGGTTGCGCATTTCAAGTGTCCTTCTTAATATGGGACAAATAGTGACATTTTTCCAGGAAGTGCCTCATGTGATACACTGCGGCTCCTCA
1960	TGAGGAGCCGCAGTGTATCACATGAGGCACTTCCTGGAAAAATGTCACTATTTGTCCCATATTAAGAAGGACACTTGAAATGCGCAACCAAAAATGCCTAGGATCCCCGGTGCGCACACGCTGGTGCGAT
1961	TCGCGCCCATAACTCTTAATATGGGACAAATAGTGACATTTTTCCAGGAAGTGCCTCATGTGATAGAGGAAGTGATGAACATTGTACTCATCGCACTGTCTATTCTTGCAGTGTTTGGTCGTAGAGCGCA
1962	TGCGCTCTACGACCAAACACTGCAAGAATAGACAGTGCGATGAGTACAATGTTCATCACTTCCTCTATCACATGAGGCACTTCCTGGAAAAATGTCACTATTTGTCCCATATTAAGAGTTATGGGCGCGA
1963	ATCGCACCAGCGTGTGAGGAAGTGATGAACATTGTACTCATCGCACTGTCTATTCTTGCAGTGTTGAAGGGTTTGTACAATGTTGCAACATGTGGCCTTATTGGTTTGGTTACCTCACTGCGGCTCCTCA
1964	TGAGGAGCCGCAGTGAGGTAACCAAACCAATAAGGCCACATGTTGCAACATTGTACAAACCCTTCAACACTGCAAGAATAGACAGTGCGATGAGTACAATGTTCATCACTTCCTCACACGCTGGTGCGAT
1965	TCGCGCCCATAACTCGAAGGGTTTGTACAATGTTGCAACATGTGGCCTTATTGGTTTGGTTACCTTTCTTTTACTGTGTGGTAGATCTTGCACAACCACTCTGTACAAAGGAGTCTGGTCGTAGAGCGCA
1966	TGCGCTCTACGACCAGACTCCTTTGTACAGAGTGGTTGTGCAAGATCTACCACACAGTAAAAGAAAGGTAACCAAACCAATAAGGCCACATGTTGCAACATTGTACAAACCCTTCGAGTTATGGGCGCGA
1967	ATCGCACCAGCGTGTTTCTTTTACTGTGTGGTAGATCTTGCACAACCACTCTGTACAAAGGAGTCTATGAACTTCAGGCCCTGGAATTAAACATGGAGACACTCAATATGACCATCACTGCGGCTCCTCA
1968	TGAGGAGCCGCAGTGATGGTCATATTGAGTGTCTCCATGTTTAATTCCAGGGCCTGAAGTTCATAGACTCCTTTGTACAGAGTGGTTGTGCAAGATCTACCACACAGTAAAAGAAACACGCTGGTGCGAT
1969	TCGCGCCCATAACTCTATGAACTTCAGGCCCTGGAATTAAACATGGAGACACTCAATATGACCATGCCTCTCTCTTGCACAAAGAACAATAGTCACCACTATATAAGGGTGGGTATGGTCGTAGAGCGCA
1970	TGCGCTCTACGACCATACCCACCCTTATATAGTGGTGACTATTGTTCTTTGTGCAAGAGAGAGGCATGGTCATATTGAGTGTCTCCATGTTTAATTCCAGGGCCTGAAGTTCATAGAGTTATGGGCGCGA
1971	ATCGCACCAGCGTGTGCCTCTCTCTTGCACAAAGAACAATAGTCACCACTATATAAGGGTGGGTAATGAGACAGGACTAGAACTAACCCTGACCAACACAAGCATCATCGATCATCACTGCGGCTCCTCA
1972	TGAGGAGCCGCAGTGATGATCGATGATGCTTGTGTTGGTCAGGGTTAGTTCTAGTCCTGTCTCATTACCCACCCTTATATAGTGGTGACTATTGTTCTTTGTGCAAGAGAGAGGCACACGCTGGTGCGAT
1973	TCGCGCCCATAACTCATGAGACAGGACTAGAACTAACCCTGACCAACACAAGCATCATCGATCATAAGTTTTGCAACTTGTCTGATGCCCACAAAAAGAACCTTTATGATCATGCTGGTCGTAGAGCGCA
1974	TGCGCTCTACGACCAGCATGATCATAAAGGTTCTTTTTGTGGGCATCAGACAAGTTGCAAAACTTATGATCGATGATGCTTGTGTTGGTCAGGGTTAGTTCTAGTCCTGTCTCATGAGTTATGGGCGCGA
1975	ATCGCACCAGCGTGTAAGTTTTGCAACTTGTCTGATGCCCACAAAAAGAACCTTTATGATCATGCACTTATGAGCATAATCTCAACTTTCCACTTGTCCATTCCTAACTTTAATCCACTGCGGCTCCTCA
1976	TGAGGAGCCGCAGTGGATTAAAGTTAGGAATGGACAAGTGGAAAGTTGAGATTATGCTCATAAGTGCATGATCATAAAGGTTCTTTTTGTGGGCATCAGACAAGTTGCAAAACTTACACGCTGGTGCGAT
1977	TCGCGCCCATAACTCACTTATGAGCATAATCTCAACTTTCCACTTGTCCATTCCTAACTTTAATCAATATGAAGCAATGAGTTGTGACTTTAATGGAGGGAAAATTAGTGTGCAGTGGTCGTAGAGCGCA
1978	TGCGCTCTACGACCACTGCACACTAATTTTCCCTCCATTAAAGTCACAACTCATTGCTTCATATTGATTAAAGTTAGGAATGGACAAGTGGAAAGTTGAGATTATGCTCATAAGTGAGTTATGGGCGCGA
1979	ATCGCACCAGCGTGTAATATGAAGCAATGAGTTGTGACTTTAATGGAGGGAAAATTAGTGTGCAGTACAACCTAAGTCACAGCTATGCTGGAGATGCAGCCAACCATTGTGGCACCACTGCGGCTCCTCA
1980	TGAGGAGCCGCAGTGGTGCCACAATGGTTGGCTGCATCTCCAGCATAGCTGTGACTTAGGTTGTACTGCACACTAATTTTCCCTCCATTAAAGTCACAACTCATTGCTTCATATTACACGCTGGTGCGAT
1981	TCGCGCCCATAACTCTACAACCTAAGTCACAGCTATGCTGGAGATGCAGCCAACCATTGTGGCACAGTTGCAAATGGCGTTTTGCAGACCTTCATGAGGATGGCCTGGGGTGGGATGGTCGTAGAGCGCA
1982	TGCGCTCTACGACCATCCCACCCCAGGCCATCCTCATGAAGGTCTGCAAAACGCCATTTGCAACTGTGCCACAATGGTTGGCTGCATCTCCAGCATAGCTGTGACTTAGGTTGTAGAGTTATGGGCGCGA
1983	ATCGCACCAGCGTGTAGTTGCAAATGGCGTTTTGCAGACCTTCATGAGGATGGCCTGGGGTGGGAGCTACATTGCTCTTGATTCAGGCCGCAATGGATGGGATTGCATTATGACTCACTGCGGCTCCTCA
1984	TGAGGAGCCGCAGTGAGTCATAATGCAATCCCATCCATTGCGGCCTGAATCAAGAGCAATGTAGCTCCCACCCCAGGCCATCCTCATGAAGGTCTGCAAAACGCCATTTGCAACTACACGCTGGTGCGAT
1985	TCGCGCCCATAACTCGCTACATTGCTCTTGATTCAGGCCGCAATGGATGGGATTGCATTATGACTAGTTATCAATATCTGATAATTCAGAATACAACCTGGGACGATCACTGCCATGGTCGTAGAGCGCA
1986	TGCGCTCTACGACCATGGCAGTGATCGTCCCAGGTTGTATTCTGAATTATCAGATATTGATAACTAGTCATAATGCAATCCCATCCATTGCGGCCTGAATCAAGAGCAATGTAGCGAGTTATGGGCGCGA
1987	ATCGCACCAGCGTGTAGTTATCAATATCTGATAATTCAGAATACAACCTGGGACGATCACTGCCAATTCTCAAGACCATCTCCCATTGGTTACCTTGGGCTCCTCTCACAAAGAACACTGCGGCTCCTCA
1988	TGAGGAGCCGCAGTGTTCTTTGTGAGAGGAGCCCAAGGTAACCAATGGGAGATGGTCTTGAGAATTGGCAGTGATCGTCCCAGGTTGTATTCTGAATTATCAGATATTGATAACTACACGCTGGTGCGAT
1989	TCGCGCCCATAACTCATTCTCAAGACCATCTCCCATTGGTTACCTTGGGCTCCTCTCACAAAGAACCAGAGACATCTACATTAGCAGGAGACTGTTGGGCACATTCACATGGACATGGTCGTAGAGCGCA
1990	TGCGCTCTACGACCATGTCCATGTGAATGTGCCCAACAGTCTCCTGCTAATGTAGATGTCTCTGGTTCTTTGTGAGAGGAGCCCAAGGTAACCAATGGGAGATGGTCTTGAGAATGAGTTATGGGCGCGA
1991	ATCGCACCAGCGTGTCCAGAGACATCTACATTAGCAGGAGACTGTTGGGCACATTCACATGGACACTGTCAGATTCTGAAGGTAAGGACACACCAGGGGGGTACTGTCTGACCAGCACTGCGGCTCCTCA
1992	TGAGGAGCCGCAGTGCTGGTCAGACAGTACCCCCCTGGTGTGTCCTTACCTTCAGAATCTGACAGTGTCCATGTGAATGTGCCCAACAGTCTCCTGCTAATGTAGATGTCTCTGGACACGCTGGTGCGAT
1993	TCGCGCCCATAACTCCTGTCAGATTCTGAAGGTAAGGACACACCAGGGGGGTACTGTCTGACCAGATGGATGCTAATTGAGGCTGAACTTAAATGTTTCGGCAACACAGCTGTGGTGGTCGTAGAGCGCA
1994	TGCGCTCTACGACCACCACAGCTGTGTTGCCGAAACATTTAAGTTCAGCCTCAATTAGCATCCATCTGGTCAGACAGTACCCCCCTGGTGTGTCCTTACCTTCAGAATCTGACAGGAGTTATGGGCGCGA
1995	ATCGCACCAGCGTGTATGGATGCTAATTGAGGCTGAACTTAAATGTTTCGGCAACACAGCTGTGGCCAAATGTAATGAGAAGCATGATGAAGAATTCTGTGACATGCTGAGGCTACACTGCGGCTCCTCA
1996	TGAGGAGCCGCAGTGTAGCCTCAGCATGTCACAGAATTCTTCATCATGCTTCTCATTACATTTGGCCACAGCTGTGTTGCCGAAACATTTAAGTTCAGCCTCAATTAGCATCCATACACGCTGGTGCGAT
1997	TCGCGCCCATAACTCCCAAATGTAATGAGAAGCATGATGAAGAATTCTGTGACATGCTGAGGCTATTTGATTTCAACAAACAAGCTATCCGAAGGTTGAAGGCTGAAGCACAAATTGGTCGTAGAGCGCA
1998	TGCGCTCTACGACCAATTTGTGCTTCAGCCTTCAACCTTCGGATAGCTTGTTTGTTGAAATCAAATAGCCTCAGCATGTCACAGAATTCTTCATCATGCTTCTCATTACATTTGGGAGTTATGGGCGCGA
1999	ATCGCACCAGCGTGTTTTGATTTCAACAAACAAGCTATCCGAAGGTTGAAGGCTGAAGCACAAATGAGCATTCAGTTGATCAACAAGGCTGTGAACGCTTTAATAAATGATCAACCACTGCGGCTCCTCA
[truncated: 39,934 more rows]
