# Supplementary material for: Enhanced methods for unbiased deep sequencing of Lassa and Ebola RNA viruses from clinical and biological samples
Source: Genome Biol. 2014 Nov 18;15(11):519. doi: 10.1186/s13059-014-0519-7 (PMC4262991; doi:10.1186/s13059-014-0519-7)
Supplement: Supplementary file 3 — Accession numbers for data submission. [file 13059_2014_519_MOESM3_ESM.zip]

Archive with 1 entries (1 files):
- 13059_2014_519_MOESM3_ESM.csv
