# Supplementary material for: Enhanced methods for unbiased deep sequencing of Lassa and Ebola RNA viruses from clinical and biological samples
Source: Genome Biol. 2014 Nov 18;15(11):519. doi: 10.1186/s13059-014-0519-7 (PMC4262991; doi:10.1186/s13059-014-0519-7)
Supplement: Supplementary file 3 — Accession numbers for data submission. [file 13059_2014_519_MOESM3_ESM.zip › 13059_2014_519_MOESM3_ESM.csv]

Virus	BioProject	BioSample id	SRX number	Sample ID	BAM file name	Source	Data Type, Selection	Figure, Table
LASV	PRJNA254017	SAMN02927412	SRX719120	G2431	LASV678_ERCC117	Human	RNase H	Figure 2
LASV	PRJNA254017	SAMN02927412	SRX719079	G2431	LASV678_ERCC12	Human	RNA seq	Figure 2
LASV	PRJNA254017	SAMN02927488	SRX719056	ISTH1003	LASV347_ERCC126	Human	RNase H	Figure 2
LASV	PRJNA254017	SAMN02927488	SRX718926	ISTH1003	LASV347_ERCC17	Human	RNA seq	Figure 2
LASV	PRJNA254017	SAMN02927485	�SRX718761	ISTH0531	LASV334_ERCC136	Human	RNase H	Figure 2
LASV	PRJNA254017	SAMN02927485	�SRX719205	ISTH0531	LASV334_ERCC31	Human	RNA seq	Figure 2
LASV	PRJNA254017	SAMN02927498	SRX719063	ISTH1121	LASV363_ERCC69	Human	RNase H	Figure 2
LASV	PRJNA254017	SAMN02927498	SRX719134	ISTH1121	LASV363_ERCC43	Human	RNA seq	Figure 2
LASV	PRJNA254017	SAMN02927489	SRX719117	ISTH1038	LASV349_ERCC62	Human	RNase H	Figure 2
LASV	PRJNA254017	SAMN02927489	SRX718979	ISTH1038	LASV349_ERCC42	Human	RNA seq	Figure 2
LASV	PRJNA254017	SAMN02927510	SRX718802	ISTH2050	LASV386_ERCC84	Human	RNase H	Figure 2
LASV	PRJNA254017	SAMN02927510	SRX718860	ISTH2050	LASV386_ERCC48	Human	RNA seq	Figure 2
LASV	PRJNA254017	SAMN02927503	SRX719192	ISTH2020	LASV368_ERCC112	Human	RNase H	Figure 2
LASV	PRJNA254017	SAMN02927503	SRX718749	ISTH2020	LASV368_ERCC03	Human	RNA seq	Figure 2
LASV	PRJNA254017	SAMN02927484	SRX718789	ISTH0230	LASV435_ERCC96	Human	RNase H	Figure 2
LASV	PRJNA254017	SAMN02927484	SRX718809	ISTH0230	LASV435_ERCC53	Human	RNA seq	Figure 2
LASV	PRJNA254017	SAMN02927592	SRX719159	LM032.dep	LM032_Depleted	Mastomys	RNase H	Figure 3
LASV	PRJNA254017	SAMN02927592	SRX718836	LM032.std	LM032_Standard	Mastomys	RNA seq	Figure 3
LASV	PRJNA254017	SAMN03099734	SRX733666	NHP_DK9W-AG.dep	728_Depleted	Macaque	RNase H	Figure 3
LASV	PRJNA254017	SAMN03099735	SRX733667	NHP_DK9W-AG.std	728_Standard	Macaque	RNA seq	Figure 3
LASV	PRJNA254017	SAMN03099736	SRX733668	NHP_DK9W-AL.dep	729_Depleted	Macaque	RNase H	Figure 3
LASV	PRJNA254017	SAMN03099737	SRX733669	NHP_DK9W-AL.std	729_Standard	Macaque	RNA seq	Figure 3
LASV	PRJNA254017	SAMN03099738	SRX733670	NHP_DK9W-B.dep	734_Depleted	Macaque	RNase H	Figure 3
LASV	PRJNA254017	SAMN03099739	SRX733671	NHP_DK9W-B.std	734_Standard	Macaque	RNA seq	Figure 3
LASV	PRJNA254017	SAMN03099740	SRX733672	NHP_DK9W-K.dep	733_Depleted	Macaque	RNase H	Figure 3
LASV	PRJNA254017	SAMN03099741	SRX733673	NHP_DK9W-K.std	733_Standard	Macaque	RNA seq	Figure 3
LASV	PRJNA254017	SAMN03099742	SRX733674	NHP_DK9W-L.dep	731_Depleted	Macaque	RNase H	Figure 3
LASV	PRJNA254017	SAMN03099743	SRX733675	NHP_DK9W-L.std	731_Standard	Macaque	RNA seq	Figure 3
LASV	PRJNA254017	SAMN03099744	SRX733676	NHP_DK9W-S.dep	732_Depleted	Macaque	RNase H	Figure 3
LASV	PRJNA254017	SAMN03099745	SRX733677	NHP_DK9W-S.std	732_Standard	Macaque	RNA seq	Figure 3
LASV	PRJNA254017	SAMN02927592	SRX719168	LM032	LASV68_BLC	Mastomys	RNA seq	Figure 4, Table 1
LASV	PRJNA254017	SAMN02927476	SRX727329	G733	LASV_90	Human	RNA seq	Figure 4, Table 1
LASV	PRJNA254017	SAMN02927592	SRX733690	LM032	LM032_HS	Mastomys	Hybrid Selection	Figure 4, Table 1
LASV	PRJNA254017	SAMN02927476	SRX733681	G733	G733_HS	Human	Hybrid Selection	Figure 4, Table 1
EBOV	PRJNA257197	SAMN03099684	SRX733660	G3676-2	G3676-2_S6_L001_001.bam	Human	RNase H	Figure 5
EBOV	PRJNA257197	SAMN03099684	SRX733656	G3676-2	G3676-2-std_S13_L001_001.bam	Human	RNA seq	Figure 5
EBOV	PRJNA257197	SAMN03099685	SRX733661	G3677-1	G3677-1_S3_L001_001.bam	Human	RNase H	Figure 5
EBOV	PRJNA257197	SAMN03099685	SRX733657	G3677-1	G3677-1-std_S10_L001_001.bam	Human	RNA seq	Figure 5
EBOV	PRJNA257197	SAMN03099686	SRX733662	G3677-2	G3677-2_S2_L001_001.bam	Human	RNase H	Figure 5
EBOV	PRJNA257197	SAMN03099686	SRX733658	G3677-2	G3677-2-std_S9_L001_001.bam	Human	RNA seq	Figure 5
EBOV	PRJNA257197	SAMN03099687	SRX733663	G3682-1	G3682-1_S4_L001_001.bam	Human	RNase H	Figure 5
EBOV	PRJNA257197	SAMN03099687	SRX733659	G3682-1	G3682-1-std_S11_L001_001.bam	Human	RNA seq	Figure 5
LASV	PRJNA254017	SAMN02927593	SRX727318	LM222	LASV_74	Mastomys	RNA seq	Table 1
LASV	PRJNA254017	SAMN03099732	SRX733664	Z002	LASV_77	Mastomys	RNA seq	Table 1
LASV	PRJNA254017	SAMN03099733	SRX733665	G090	LASV_79	Human	RNA seq	Table 1
LASV	PRJNA254017	SAMN02927477	SRX727310	G771	LASV94	Human	RNA seq	Table 1
LASV	PRJNA254017	SAMN02927399	SRX734464	G2230	Solexa-100929.tagged_332	Human	RNA seq	Table 1
LASV	PRJNA254017	SAMN02927483	SRX731079	ISTH0073	Solexa-106870.tagged_851	Human	RNA seq	Table 1
LASV	PRJNA254017	SAMN02927500	SRX719163	ISTH1137	LASV353_BLC	Human	RNA seq	Table 1
LASV	PRJNA254017	SAMN02927503	SRX718749	ISTH2020	LASV368_ERCC03	Human	RNA seq	Table 1
LASV	PRJNA254017	SAMN02927504	SRX727274	ISTH2025	LASV374_ERCC58	Human	RNA seq	Table 1
LASV	PRJNA254017	SAMN02927510	SRX718860	ISTH2050	LASV386_ERCC48	Human	RNA seq	Table 1
LASV	PRJNA254017	SAMN02927484	SRX718809	ISTH0230	LASV435_ERCC53	Human	RNA seq	Table 1
LASV	PRJNA254017	SAMN02927593	SRX733692	LM222	LM222_HS	Mastomys	Hybrid Selection	Table 1
LASV	PRJNA254017	SAMN03099732	SRX733678	Z002	Z002_HS	Mastomys	Hybrid Selection	Table 1
LASV	PRJNA254017	SAMN03099733	SRX733679	G090	G090_HS	Human	Hybrid Selection	Table 1
LASV	PRJNA254017	SAMN02927477	SRX733682	G771	G771_HS	Human	Hybrid Selection	Table 1
LASV	PRJNA254017	SAMN02927399	SRX733680	G2230	G2230_HS	Human	Hybrid Selection	Table 1
LASV	PRJNA254017	SAMN02927483	SRX733683	ISTH0073	ISTH0073_HS	Human	Hybrid Selection	Table 1
LASV	PRJNA254017	SAMN02927500	SRX733685	ISTH1137	ISTH1137_HS	Human	Hybrid Selection	Table 1
LASV	PRJNA254017	SAMN02927503	SRX733686	ISTH2020	ISTH2020_HS	Human	Hybrid Selection	Table 1
LASV	PRJNA254017	SAMN02927504	SRX733687	ISTH2025	ISTH2025_HS	Human	Hybrid Selection	Table 1
LASV	PRJNA254017	SAMN02927510	SRX733688	ISTH2050	ISTH2050_HS	Human	Hybrid Selection	Table 1
LASV	PRJNA254017	SAMN02927484	SRX733684	ISTH0230	ISTH0230_HS	Human	Hybrid Selection	Table 1
